# Supplementary material for: 3,3′,5,5′-Tetra-tert-butyl-2′-hy­droxy-[1,1′-biphen­yl]-2-yl 4-methyl­benzene­sulfonate
Source: Acta Crystallogr Sect E Struct Rep Online. 2013 Jan 4;69(Pt 2):o186. doi: 10.1107/S1600536812051938 (PMC3569248; doi:10.1107/S1600536812051938)
Supplement: Supplementary file 1 [file e-69-0o186-sup1.cif]

##############################################################################
#                                                                            #
# This CIF contains the data in a paper accepted for publication in          #
# Acta Crystallographica Section E. It conforms to the requirements of       #
# Notes for Authors for Acta Crystallographica Section E, and has been       #
# peer reviewed under the auspices of the IUCr Commission on Journals.       #
#                                                                            #
# Full details of the Crystallographic Information File format               #
# are given in the paper "The Crystallographic Information File (CIF):       #
# a New Standard Archive File for Crystallography" by S. R. Hall, F. H.      #
# Allen and I. D. Brown [Acta Cryst. (1991), A47, 655-685].                  #
#                                                                            #
# The current version of the core CIF dictionary is obtainable from          #
# ftp://ftp.iucr.org/pub/cif_core.dic.                                       #
#                                                                            #
# Software is freely available for graphical display of the structure(s)     #
# in this CIF. For information consult the CIF software page                 #
# http://www.iucr.org/resources/cif/software.                                #
#                                                                            #
# This file may be used for bona fide research purposes within the           #
# scientific community so long as proper attribution is given to the journal # 
# article from which it was obtained.                                        #
#                                                                            #
##############################################################################
data_I
_audit_creation_method     SHELXL-97
_chemical_name_systematic
;
3,3',5,5'-Tetra-<i>tert</i>-butyl-2'-hydroxy-[1,1'-biphenyl]-2-yl
4-methylbenzenesulfonate
;
_chemical_name_common     ?
_chemical_formula_moiety     'C35 H48 O4 S'
_chemical_formula_sum     'C35 H48 O4 S'
_chemical_formula_iupac     'C35 H48 O4 S'
_chemical_formula_weight     564.79
_chemical_melting_point     ?
_symmetry_cell_setting     triclinic
_symmetry_space_group_name_H-M     'P -1'
loop_
    _symmetry_equiv_pos_as_xyz
    'x, y, z'
    '-x, -y, -z'
_cell_length_a     9.885(2)
_cell_length_b     12.948(3)
_cell_length_c     13.600(3)
_cell_angle_alpha     101.761(2)
_cell_angle_beta     102.539(2)
_cell_angle_gamma     92.004(2)
_cell_volume     1657.8(6)
_cell_formula_units_Z     2
_cell_measurement_reflns_used     1685
_cell_measurement_theta_min     2.33
_cell_measurement_theta_max     23.64
_cell_measurement_temperature     296(2)
_exptl_crystal_description     block
_exptl_crystal_colour     colourless
_exptl_crystal_size_max     0.28
_exptl_crystal_size_mid     0.22
_exptl_crystal_size_min     0.21
_exptl_crystal_density_diffrn     1.131
_exptl_crystal_density_meas     ?
_exptl_crystal_density_method     'not measured'
_exptl_crystal_F_000     612
_exptl_absorpt_coefficient_mu     0.132
_exptl_absorpt_correction_type     multi-scan
_exptl_absorpt_process_details     '(SADABS; Bruker, 2004)'
_exptl_absorpt_correction_T_min     0.965
_exptl_absorpt_correction_T_max     0.973
_exptl_special_details     ?
_diffrn_ambient_temperature     296(2)
_diffrn_radiation_type     MoK\a
_diffrn_radiation_wavelength     0.71073
_diffrn_radiation_source     'fine-focus sealed tube'
_diffrn_radiation_monochromator     graphite
_diffrn_measurement_device_type     'Bruker SMART APEXII'
_diffrn_measurement_method     'phi and omega scans'
_diffrn_detector_area_resol_mean     ?
_diffrn_reflns_number     11516
_diffrn_reflns_av_R_equivalents     0.0359
_diffrn_reflns_av_sigmaI/netI     0.1048
_diffrn_reflns_theta_min     2.33
_diffrn_reflns_theta_max     28.26
_diffrn_reflns_theta_full     25.00
_diffrn_measured_fraction_theta_max     0.927
_diffrn_measured_fraction_theta_full     0.981
_diffrn_reflns_limit_h_min     -12
_diffrn_reflns_limit_h_max     12
_diffrn_reflns_limit_k_min     -17
_diffrn_reflns_limit_k_max     12
_diffrn_reflns_limit_l_min     -17
_diffrn_reflns_limit_l_max     18
_diffrn_standards_number     ?
_diffrn_standards_interval_count     ?
_diffrn_standards_interval_time     ?
_diffrn_standards_decay_%     ?
_refine_special_details
;
Refinement of <i>F</i>^2^ against ALL reflections. The weighted <i>R</i>-factor
<i>wR</i> and goodness of fit <i>S</i> are based on <i>F</i>^2^, conventional
<i>R</i>-factors <i>R</i> are based on <i>F</i>, with <i>F</i> set to zero for
negative <i>F</i>^2^. The threshold expression of <i>F</i>^2^ >
\s(<i>F</i>^2^) is used only for calculating <i>R</i>-factors(gt) <i>etc</i>.
and is not relevant to the choice of reflections for refinement.
<i>R</i>-factors based on <i>F</i>^2^ are statistically about twice as large
as those based on <i>F</i>, and <i>R</i>- factors based on ALL data will be
even larger.
;
_reflns_number_total     7609
_reflns_number_gt     3453
_reflns_threshold_expression     I>2sigma(I)
_refine_ls_structure_factor_coef     Fsqd
_refine_ls_matrix_type     full
_refine_ls_R_factor_all     0.1710
_refine_ls_R_factor_gt     0.0742
_refine_ls_wR_factor_gt     0.1628
_refine_ls_wR_factor_ref     0.2048
_refine_ls_goodness_of_fit_ref     0.988
_refine_ls_restrained_S_all     0.988
_refine_ls_number_reflns     7609
_refine_ls_number_parameters     389
_refine_ls_number_restraints     0
_refine_ls_hydrogen_treatment     constr
_refine_ls_weighting_scheme     calc
_refine_ls_weighting_details
                 'calc w=1/[\s^2^(Fo^2^)+(0.0909P)^2^] where P=(Fo^2^+2Fc^2^)/3'
_atom_sites_solution_hydrogens     geom
_atom_sites_solution_primary     direct
_atom_sites_solution_secondary     difmap
_refine_ls_shift/su_max     0.001
_refine_ls_shift/su_mean     0.000
_refine_diff_density_max     0.301
_refine_diff_density_min     -0.277
_refine_ls_extinction_method     none
_refine_ls_extinction_coef     ?
loop_
    _atom_type_symbol
    _atom_type_description
    _atom_type_scat_dispersion_real
    _atom_type_scat_dispersion_imag
    _atom_type_scat_source
    'C' 'C' 0.0033 0.0016
                         'International Tables Vol C Tables 4.2.6.8 and 6.1.1.4'
    'H' 'H' 0.0000 0.0000
                         'International Tables Vol C Tables 4.2.6.8 and 6.1.1.4'
    'O' 'O' 0.0106 0.0060
                         'International Tables Vol C Tables 4.2.6.8 and 6.1.1.4'
    'S' 'S' 0.1246 0.1234
                         'International Tables Vol C Tables 4.2.6.8 and 6.1.1.4'
_computing_data_collection     'APEX2 (Bruker, 2004)'
_computing_cell_refinement     'SAINT (Bruker, 2004)'
_computing_data_reduction     'SAINT (Bruker, 2004)'
_computing_structure_solution     'SHELXS97 (Sheldrick, 2008)'
_computing_structure_refinement     'SHELXL97 (Sheldrick, 2008)'
_computing_molecular_graphics     'SHELXTL (Sheldrick, 2008)'
_computing_publication_material     'SHELXTL (Sheldrick, 2008)'
loop_
    _atom_site_type_symbol
    _atom_site_label
    _atom_site_fract_x
    _atom_site_fract_y
    _atom_site_fract_z
    _atom_site_U_iso_or_equiv
    _atom_site_adp_type
    _atom_site_calc_flag
    _atom_site_refinement_flags
    _atom_site_occupancy
    _atom_site_symmetry_multiplicity
    _atom_site_disorder_assembly
    _atom_site_disorder_group
    S S1 0.22545(10) 0.17764(8) 0.44203(7) 0.0562(3) Uani d . 1 1 . .
    O O1 0.1844(2) 0.07858(17) 0.34604(16) 0.0449(6) Uani d . 1 1 . .
    O O2 0.5120(2) 0.26901(19) 0.27643(19) 0.0600(7) Uani d . 1 1 . .
    H H2A 0.5103 0.2567 0.3330 0.090 Uiso calc R 1 1 . .
    O O3 0.1712(3) 0.1483(3) 0.5218(2) 0.0948(11) Uani d . 1 1 . .
    O O4 0.3688(3) 0.2077(2) 0.45884(19) 0.0732(8) Uani d . 1 1 . .
    C C1 0.3461(3) 0.0734(2) 0.2373(2) 0.0337(7) Uani d . 1 1 . .
    C C2 0.2906(3) 0.0266(2) 0.3045(2) 0.0354(7) Uani d . 1 1 . .
    C C3 0.3277(3) -0.0710(2) 0.3269(2) 0.0350(7) Uani d . 1 1 . .
    C C4 0.4364(3) -0.1131(2) 0.2843(2) 0.0370(7) Uani d . 1 1 . .
    H H4B 0.4663 -0.1768 0.2988 0.044 Uiso calc R 1 1 . .
    C C5 0.5024(3) -0.0665(2) 0.2222(2) 0.0364(7) Uani d . 1 1 . .
    C C6 0.4537(3) 0.0270(2) 0.1985(2) 0.0373(7) Uani d . 1 1 . .
    H H6A 0.4942 0.0592 0.1556 0.045 Uiso calc R 1 1 . .
    C C7 0.2913(3) 0.1695(2) 0.2016(2) 0.0348(7) Uani d . 1 1 . .
    C C8 0.3770(3) 0.2606(3) 0.2169(2) 0.0379(8) Uani d . 1 1 . .
    C C9 0.3317(3) 0.3460(3) 0.1729(2) 0.0439(8) Uani d . 1 1 . .
    C C10 0.1955(3) 0.3340(3) 0.1159(2) 0.0439(8) Uani d . 1 1 . .
    H H10A 0.1629 0.3895 0.0860 0.053 Uiso calc R 1 1 . .
    C C11 0.1041(3) 0.2450(3) 0.1002(2) 0.0425(8) Uani d . 1 1 A .
    C C12 0.1548(3) 0.1631(3) 0.1449(2) 0.0396(8) Uani d . 1 1 . .
    H H12A 0.0965 0.1026 0.1368 0.047 Uiso calc R 1 1 . .
    C C13 0.1268(4) 0.2766(3) 0.4004(2) 0.0454(9) Uani d . 1 1 . .
    C C14 0.1954(4) 0.3687(3) 0.3934(3) 0.0603(10) Uani d . 1 1 . .
    H H14A 0.2915 0.3746 0.4020 0.072 Uiso calc R 1 1 . .
    C C15 0.1179(4) 0.4518(3) 0.3734(3) 0.0672(11) Uani d . 1 1 . .
    H H15A 0.1641 0.5142 0.3696 0.081 Uiso calc R 1 1 . .
    C C16 -0.0226(4) 0.4467(3) 0.3590(3) 0.0572(10) Uani d . 1 1 . .
    C C17 -0.0889(4) 0.3533(3) 0.3653(3) 0.0654(11) Uani d . 1 1 . .
    H H17A -0.1852 0.3474 0.3553 0.078 Uiso calc R 1 1 . .
    C C18 -0.0154(4) 0.2684(3) 0.3861(3) 0.0596(10) Uani d . 1 1 . .
    H H18A -0.0618 0.2062 0.3903 0.072 Uiso calc R 1 1 . .
    C C19 0.6240(3) -0.1130(3) 0.1791(2) 0.0417(8) Uani d . 1 1 . .
    C C20 0.6596(4) -0.2182(3) 0.2076(4) 0.0798(13) Uani d . 1 1 . .
    H H20A 0.5811 -0.2694 0.1788 0.120 Uiso calc R 1 1 . .
    H H20B 0.6826 -0.2090 0.2813 0.120 Uiso calc R 1 1 . .
    H H20C 0.7376 -0.2427 0.1807 0.120 Uiso calc R 1 1 . .
    C C21 0.5913(5) -0.1263(4) 0.0628(3) 0.0905(16) Uani d . 1 1 . .
    H H21A 0.5101 -0.1746 0.0326 0.136 Uiso calc R 1 1 . .
    H H21B 0.6686 -0.1539 0.0368 0.136 Uiso calc R 1 1 . .
    H H21C 0.5745 -0.0590 0.0454 0.136 Uiso calc R 1 1 . .
    C C22 0.7542(4) -0.0359(3) 0.2265(3) 0.0781(13) Uani d . 1 1 . .
    H H22A 0.7760 -0.0275 0.3002 0.117 Uiso calc R 1 1 . .
    H H22B 0.7372 0.0315 0.2093 0.117 Uiso calc R 1 1 . .
    H H22C 0.8310 -0.0635 0.1998 0.117 Uiso calc R 1 1 . .
    C C23 0.2605(3) -0.1305(3) 0.3933(2) 0.0405(8) Uani d . 1 1 . .
    C C24 0.1016(3) -0.1278(3) 0.3695(3) 0.0634(11) Uani d . 1 1 . .
    H H24A 0.0636 -0.1592 0.2979 0.095 Uiso calc R 1 1 . .
    H H24B 0.0784 -0.0558 0.3840 0.095 Uiso calc R 1 1 . .
    H H24C 0.0635 -0.1668 0.4115 0.095 Uiso calc R 1 1 . .
    C C25 0.3219(4) -0.0820(3) 0.5080(2) 0.0553(10) Uani d . 1 1 . .
    H H25A 0.2796 -0.1190 0.5495 0.083 Uiso calc R 1 1 . .
    H H25B 0.3041 -0.0087 0.5227 0.083 Uiso calc R 1 1 . .
    H H25C 0.4204 -0.0879 0.5235 0.083 Uiso calc R 1 1 . .
    C C26 0.2909(4) -0.2467(3) 0.3749(3) 0.0616(10) Uani d . 1 1 . .
    H H26A 0.2526 -0.2800 0.3039 0.092 Uiso calc R 1 1 . .
    H H26B 0.2496 -0.2815 0.4184 0.092 Uiso calc R 1 1 . .
    H H26C 0.3896 -0.2515 0.3907 0.092 Uiso calc R 1 1 . .
    C C27 0.4274(4) 0.4459(3) 0.1849(3) 0.0552(10) Uani d . 1 1 . .
    C C28 0.3500(5) 0.5268(3) 0.1297(4) 0.0913(15) Uani d . 1 1 . .
    H H28A 0.2729 0.5475 0.1594 0.137 Uiso calc R 1 1 . .
    H H28B 0.3165 0.4953 0.0577 0.137 Uiso calc R 1 1 . .
    H H28C 0.4124 0.5879 0.1375 0.137 Uiso calc R 1 1 . .
    C C29 0.4797(4) 0.5009(3) 0.2986(3) 0.0705(12) Uani d . 1 1 . .
    H H29A 0.5289 0.4528 0.3357 0.106 Uiso calc R 1 1 . .
    H H29B 0.4020 0.5224 0.3274 0.106 Uiso calc R 1 1 . .
    H H29C 0.5410 0.5620 0.3041 0.106 Uiso calc R 1 1 . .
    C C30 0.5501(4) 0.4157(3) 0.1359(3) 0.0760(12) Uani d . 1 1 . .
    H H30A 0.6003 0.3654 0.1692 0.114 Uiso calc R 1 1 . .
    H H30B 0.6109 0.4779 0.1440 0.114 Uiso calc R 1 1 . .
    H H30C 0.5161 0.3850 0.0638 0.114 Uiso calc R 1 1 . .
    C C31 -0.0447(3) 0.2368(3) 0.0343(3) 0.0540(10) Uani d . 1 1 . .
    C C32 -0.1409(7) 0.1544(10) 0.0610(11) 0.117(6) Uani d P 0.682(17) 1 A 1
    H H32A -0.1383 0.0861 0.0181 0.175 Uiso calc PR 0.682(17) 1 A 1
    H H32B -0.2344 0.1750 0.0491 0.175 Uiso calc PR 0.682(17) 1 A 1
    H H32C -0.1094 0.1514 0.1322 0.175 Uiso calc PR 0.682(17) 1 A 1
    C C33 -0.1088(11) 0.3421(8) 0.0594(10) 0.096(4) Uani d P 0.682(17) 1 A 1
    H H33A -0.0511 0.3979 0.0485 0.143 Uiso calc PR 0.682(17) 1 A 1
    H H33B -0.1158 0.3565 0.1301 0.143 Uiso calc PR 0.682(17) 1 A 1
    H H33C -0.1999 0.3380 0.0153 0.143 Uiso calc PR 0.682(17) 1 A 1
    C C34 -0.0426(8) 0.2085(15) -0.0744(5) 0.133(8) Uani d P 0.682(17) 1 A 1
    H H34A 0.0150 0.2610 -0.0905 0.200 Uiso calc PR 0.682(17) 1 A 1
    H H34B -0.1355 0.2051 -0.1155 0.200 Uiso calc PR 0.682(17) 1 A 1
    H H34C -0.0060 0.1408 -0.0890 0.200 Uiso calc PR 0.682(17) 1 A 1
    C C32' -0.083(2) 0.1294(14) -0.036(2) 0.104(10) Uani d P 0.318(17) 1 A 2
    H H32D -0.0401 0.1245 -0.0931 0.156 Uiso calc PR 0.318(17) 1 A 2
    H H32E -0.1822 0.1188 -0.0601 0.156 Uiso calc PR 0.318(17) 1 A 2
    H H32F -0.0512 0.0762 0.0019 0.156 Uiso calc PR 0.318(17) 1 A 2
    C C33' -0.048(3) 0.315(2) -0.045(3) 0.19(2) Uani d P 0.318(17) 1 A 2
    H H33D 0.0433 0.3497 -0.0338 0.285 Uiso calc PR 0.318(17) 1 A 2
    H H33E -0.1127 0.3668 -0.0330 0.285 Uiso calc PR 0.318(17) 1 A 2
    H H33F -0.0756 0.2744 -0.1144 0.285 Uiso calc PR 0.318(17) 1 A 2
    C C34' -0.139(2) 0.270(4) 0.096(3) 0.24(3) Uani d P 0.318(17) 1 A 2
    H H34D -0.1181 0.3437 0.1272 0.354 Uiso calc PR 0.318(17) 1 A 2
    H H34E -0.1323 0.2296 0.1482 0.354 Uiso calc PR 0.318(17) 1 A 2
    H H34F -0.2321 0.2589 0.0532 0.354 Uiso calc PR 0.318(17) 1 A 2
    C C35 -0.1038(5) 0.5394(3) 0.3377(3) 0.0850(14) Uani d . 1 1 . .
    H H35A -0.0409 0.5973 0.3369 0.128 Uiso calc R 1 1 . .
    H H35B -0.1538 0.5608 0.3906 0.128 Uiso calc R 1 1 . .
    H H35C -0.1684 0.5190 0.2719 0.128 Uiso calc R 1 1 . .
loop_
    _atom_site_aniso_label
    _atom_site_aniso_U_11
    _atom_site_aniso_U_22
    _atom_site_aniso_U_33
    _atom_site_aniso_U_12
    _atom_site_aniso_U_13
    _atom_site_aniso_U_23
    S1 0.0638(7) 0.0656(7) 0.0409(5) 0.0307(5) 0.0173(4) 0.0055(4)
    O1 0.0382(13) 0.0497(14) 0.0511(13) 0.0144(11) 0.0198(10) 0.0089(11)
    O2 0.0435(15) 0.0594(16) 0.0722(17) 0.0024(12) 0.0002(12) 0.0173(13)
    O3 0.145(3) 0.111(2) 0.0595(16) 0.073(2) 0.0616(18) 0.0397(17)
    O4 0.0506(17) 0.077(2) 0.0697(17) 0.0227(14) -0.0067(13) -0.0153(15)
    C1 0.0331(17) 0.0364(18) 0.0316(16) 0.0068(14) 0.0079(13) 0.0064(14)
    C2 0.0300(17) 0.0417(19) 0.0336(16) 0.0078(14) 0.0080(13) 0.0047(14)
    C3 0.0322(17) 0.0376(18) 0.0339(16) 0.0025(14) 0.0072(13) 0.0049(14)
    C4 0.0379(18) 0.0336(18) 0.0397(17) 0.0075(14) 0.0083(14) 0.0081(14)
    C5 0.0386(18) 0.0387(19) 0.0331(16) 0.0076(15) 0.0109(14) 0.0070(14)
    C6 0.0385(18) 0.0404(19) 0.0359(16) 0.0077(15) 0.0139(14) 0.0087(14)
    C7 0.0343(18) 0.0357(19) 0.0363(17) 0.0089(15) 0.0103(14) 0.0088(14)
    C8 0.0279(17) 0.041(2) 0.0448(18) 0.0060(15) 0.0077(14) 0.0089(15)
    C9 0.045(2) 0.037(2) 0.052(2) 0.0086(16) 0.0145(16) 0.0104(16)
    C10 0.047(2) 0.039(2) 0.050(2) 0.0138(17) 0.0115(16) 0.0169(16)
    C11 0.042(2) 0.041(2) 0.0411(18) 0.0096(17) 0.0042(15) 0.0045(16)
    C12 0.0364(19) 0.0402(19) 0.0414(18) 0.0058(15) 0.0102(14) 0.0055(15)
    C13 0.047(2) 0.049(2) 0.0428(19) 0.0156(18) 0.0196(16) 0.0045(16)
    C14 0.048(2) 0.063(3) 0.072(3) 0.011(2) 0.025(2) 0.007(2)
    C15 0.069(3) 0.050(2) 0.084(3) 0.011(2) 0.027(2) 0.006(2)
    C16 0.064(3) 0.049(2) 0.055(2) 0.016(2) 0.0137(19) 0.0002(19)
    C17 0.041(2) 0.075(3) 0.077(3) 0.017(2) 0.0106(19) 0.011(2)
    C18 0.048(2) 0.061(3) 0.071(3) 0.012(2) 0.0174(19) 0.013(2)
    C19 0.043(2) 0.042(2) 0.0455(19) 0.0149(17) 0.0205(16) 0.0098(16)
    C20 0.084(3) 0.067(3) 0.114(3) 0.040(2) 0.061(3) 0.031(3)
    C21 0.095(3) 0.135(4) 0.047(2) 0.063(3) 0.030(2) 0.008(2)
    C22 0.051(3) 0.081(3) 0.105(3) 0.009(2) 0.035(2) 0.007(3)
    C23 0.0372(19) 0.044(2) 0.0434(18) 0.0045(16) 0.0141(15) 0.0111(16)
    C24 0.043(2) 0.079(3) 0.075(3) -0.004(2) 0.0185(19) 0.027(2)
    C25 0.064(2) 0.061(2) 0.047(2) 0.005(2) 0.0170(18) 0.0210(18)
    C26 0.077(3) 0.047(2) 0.069(2) -0.003(2) 0.029(2) 0.017(2)
    C27 0.055(2) 0.038(2) 0.077(3) -0.0006(18) 0.018(2) 0.020(2)
    C28 0.089(3) 0.053(3) 0.141(4) 0.001(2) 0.019(3) 0.051(3)
    C29 0.065(3) 0.047(2) 0.093(3) -0.007(2) 0.020(2) 0.000(2)
    C30 0.064(3) 0.077(3) 0.094(3) -0.008(2) 0.034(2) 0.022(3)
    C31 0.040(2) 0.062(3) 0.054(2) 0.0140(19) -0.0012(17) 0.0087(19)
    C32 0.034(4) 0.153(10) 0.159(13) -0.020(5) -0.024(6) 0.080(9)
    C33 0.055(6) 0.093(7) 0.130(10) 0.036(5) 0.000(5) 0.023(6)
    C34 0.053(5) 0.27(2) 0.045(4) 0.025(9) -0.004(4) -0.015(8)
    C32' 0.069(13) 0.081(13) 0.12(2) -0.010(10) -0.046(14) -0.005(12)
    C33' 0.17(3) 0.14(2) 0.20(4) -0.08(2) -0.14(3) 0.12(3)
    C34' 0.040(13) 0.43(8) 0.14(3) 0.06(3) -0.008(14) -0.13(4)
    C35 0.090(3) 0.071(3) 0.087(3) 0.034(3) 0.010(3) 0.006(3)
_geom_special_details
;
All e.s.d.'s (except the e.s.d. in the dihedral angle between two l.s. planes)
are estimated using the full covariance matrix. The cell e.s.d.'s are taken
into account individually in the estimation of e.s.d.'s in distances, angles
and torsion angles; correlations between e.s.d.'s in cell parameters are only
used when they are defined by crystal symmetry. An approximate (isotropic)
treatment of cell e.s.d.'s is used for estimating e.s.d.'s involving l.s.
planes.
;
loop_
    _geom_bond_atom_site_label_1
    _geom_bond_atom_site_label_2
    _geom_bond_site_symmetry_2
    _geom_bond_distance
    _geom_bond_publ_flag
    S1 O4 . 1.413(3) ?
    S1 O3 . 1.419(3) ?
    S1 O1 . 1.602(2) ?
    S1 C13 . 1.748(3) ?
    O1 C2 . 1.424(3) ?
    O2 C8 . 1.390(3) ?
    O2 H2A . 0.8200 ?
    C1 C2 . 1.387(4) ?
    C1 C6 . 1.390(4) ?
    C1 C7 . 1.502(4) ?
    C2 C3 . 1.402(4) ?
    C3 C4 . 1.403(4) ?
    C3 C23 . 1.537(4) ?
    C4 C5 . 1.387(4) ?
    C4 H4B . 0.9300 ?
    C5 C6 . 1.391(4) ?
    C5 C19 . 1.537(4) ?
    C6 H6A . 0.9300 ?
    C7 C8 . 1.381(4) ?
    C7 C12 . 1.392(4) ?
    C8 C9 . 1.404(4) ?
    C9 C10 . 1.385(4) ?
    C9 C27 . 1.535(5) ?
    C10 C11 . 1.390(5) ?
    C10 H10A . 0.9300 ?
    C11 C12 . 1.383(4) ?
    C11 C31 . 1.535(4) ?
    C12 H12A . 0.9300 ?
    C13 C18 . 1.374(5) ?
    C13 C14 . 1.382(5) ?
    C14 C15 . 1.380(5) ?
    C14 H14A . 0.9300 ?
    C15 C16 . 1.358(5) ?
    C15 H15A . 0.9300 ?
    C16 C17 . 1.382(5) ?
    C16 C35 . 1.509(5) ?
    C17 C18 . 1.382(5) ?
    C17 H17A . 0.9300 ?
    C18 H18A . 0.9300 ?
    C19 C21 . 1.516(5) ?
    C19 C20 . 1.523(5) ?
    C19 C22 . 1.535(5) ?
    C20 H20A . 0.9600 ?
    C20 H20B . 0.9600 ?
    C20 H20C . 0.9600 ?
    C21 H21A . 0.9600 ?
    C21 H21B . 0.9600 ?
    C21 H21C . 0.9600 ?
    C22 H22A . 0.9600 ?
    C22 H22B . 0.9600 ?
    C22 H22C . 0.9600 ?
    C23 C26 . 1.524(4) ?
    C23 C25 . 1.536(4) ?
    C23 C24 . 1.537(4) ?
    C24 H24A . 0.9600 ?
    C24 H24B . 0.9600 ?
    C24 H24C . 0.9600 ?
    C25 H25A . 0.9600 ?
    C25 H25B . 0.9600 ?
    C25 H25C . 0.9600 ?
    C26 H26A . 0.9600 ?
    C26 H26B . 0.9600 ?
    C26 H26C . 0.9600 ?
    C27 C30 . 1.531(5) ?
    C27 C29 . 1.532(5) ?
    C27 C28 . 1.540(5) ?
    C28 H28A . 0.9600 ?
    C28 H28B . 0.9600 ?
    C28 H28C . 0.9600 ?
    C29 H29A . 0.9600 ?
    C29 H29B . 0.9600 ?
    C29 H29C . 0.9600 ?
    C30 H30A . 0.9600 ?
    C30 H30B . 0.9600 ?
    C30 H30C . 0.9600 ?
    C31 C34' . 1.40(2) ?
    C31 C34 . 1.454(8) ?
    C31 C32' . 1.499(16) ?
    C31 C33 . 1.531(10) ?
    C31 C32 . 1.552(8) ?
    C31 C33' . 1.61(2) ?
    C32 H32A . 0.9600 ?
    C32 H32B . 0.9600 ?
    C32 H32C . 0.9600 ?
    C33 H33A . 0.9600 ?
    C33 H33B . 0.9600 ?
    C33 H33C . 0.9600 ?
    C34 H34A . 0.9600 ?
    C34 H34B . 0.9600 ?
    C34 H34C . 0.9600 ?
    C32' H32D . 0.9600 ?
    C32' H32E . 0.9600 ?
    C32' H32F . 0.9600 ?
    C33' H33D . 0.9600 ?
    C33' H33E . 0.9600 ?
    C33' H33F . 0.9600 ?
    C34' H34D . 0.9600 ?
    C34' H34E . 0.9600 ?
    C34' H34F . 0.9600 ?
    C35 H35A . 0.9600 ?
    C35 H35B . 0.9600 ?
    C35 H35C . 0.9600 ?
loop_
    _geom_angle_atom_site_label_1
    _geom_angle_atom_site_label_2
    _geom_angle_atom_site_label_3
    _geom_angle_site_symmetry_1
    _geom_angle_site_symmetry_3
    _geom_angle
    _geom_angle_publ_flag
    O4 S1 O3 . . 120.22(19) ?
    O4 S1 O1 . . 108.52(13) ?
    O3 S1 O1 . . 105.68(17) ?
    O4 S1 C13 . . 110.24(18) ?
    O3 S1 C13 . . 107.12(16) ?
    O1 S1 C13 . . 103.78(14) ?
    C2 O1 S1 . . 119.80(19) ?
    C8 O2 H2A . . 109.5 ?
    C2 C1 C6 . . 118.4(3) ?
    C2 C1 C7 . . 122.9(2) ?
    C6 C1 C7 . . 118.7(3) ?
    C1 C2 C3 . . 123.2(3) ?
    C1 C2 O1 . . 117.0(3) ?
    C3 C2 O1 . . 119.7(3) ?
    C2 C3 C4 . . 114.7(3) ?
    C2 C3 C23 . . 125.1(2) ?
    C4 C3 C23 . . 120.2(3) ?
    C5 C4 C3 . . 124.7(3) ?
    C5 C4 H4B . . 117.6 ?
    C3 C4 H4B . . 117.6 ?
    C4 C5 C6 . . 117.0(3) ?
    C4 C5 C19 . . 123.6(3) ?
    C6 C5 C19 . . 119.5(3) ?
    C1 C6 C5 . . 121.7(3) ?
    C1 C6 H6A . . 119.2 ?
    C5 C6 H6A . . 119.2 ?
    C8 C7 C12 . . 119.6(3) ?
    C8 C7 C1 . . 121.1(3) ?
    C12 C7 C1 . . 119.1(3) ?
    C7 C8 O2 . . 120.0(3) ?
    C7 C8 C9 . . 121.6(3) ?
    O2 C8 C9 . . 118.4(3) ?
    C10 C9 C8 . . 115.9(3) ?
    C10 C9 C27 . . 121.8(3) ?
    C8 C9 C27 . . 122.3(3) ?
    C9 C10 C11 . . 124.8(3) ?
    C9 C10 H10A . . 117.6 ?
    C11 C10 H10A . . 117.6 ?
    C12 C11 C10 . . 116.7(3) ?
    C12 C11 C31 . . 121.5(3) ?
    C10 C11 C31 . . 121.7(3) ?
    C11 C12 C7 . . 121.3(3) ?
    C11 C12 H12A . . 119.3 ?
    C7 C12 H12A . . 119.3 ?
    C18 C13 C14 . . 120.2(3) ?
    C18 C13 S1 . . 120.8(3) ?
    C14 C13 S1 . . 118.6(3) ?
    C15 C14 C13 . . 118.4(4) ?
    C15 C14 H14A . . 120.8 ?
    C13 C14 H14A . . 120.8 ?
    C16 C15 C14 . . 123.0(4) ?
    C16 C15 H15A . . 118.5 ?
    C14 C15 H15A . . 118.5 ?
    C15 C16 C17 . . 117.4(4) ?
    C15 C16 C35 . . 121.5(4) ?
    C17 C16 C35 . . 121.1(4) ?
    C16 C17 C18 . . 121.6(4) ?
    C16 C17 H17A . . 119.2 ?
    C18 C17 H17A . . 119.2 ?
    C13 C18 C17 . . 119.4(4) ?
    C13 C18 H18A . . 120.3 ?
    C17 C18 H18A . . 120.3 ?
    C21 C19 C20 . . 109.8(3) ?
    C21 C19 C22 . . 109.0(3) ?
    C20 C19 C22 . . 106.5(3) ?
    C21 C19 C5 . . 110.1(3) ?
    C20 C19 C5 . . 112.8(3) ?
    C22 C19 C5 . . 108.5(3) ?
    C19 C20 H20A . . 109.5 ?
    C19 C20 H20B . . 109.5 ?
    H20A C20 H20B . . 109.5 ?
    C19 C20 H20C . . 109.5 ?
    H20A C20 H20C . . 109.5 ?
    H20B C20 H20C . . 109.5 ?
    C19 C21 H21A . . 109.5 ?
    C19 C21 H21B . . 109.5 ?
    H21A C21 H21B . . 109.5 ?
    C19 C21 H21C . . 109.5 ?
    H21A C21 H21C . . 109.5 ?
    H21B C21 H21C . . 109.5 ?
    C19 C22 H22A . . 109.5 ?
    C19 C22 H22B . . 109.5 ?
    H22A C22 H22B . . 109.5 ?
    C19 C22 H22C . . 109.5 ?
    H22A C22 H22C . . 109.5 ?
    H22B C22 H22C . . 109.5 ?
    C26 C23 C25 . . 107.1(3) ?
    C26 C23 C3 . . 111.2(2) ?
    C25 C23 C3 . . 109.5(3) ?
    C26 C23 C24 . . 107.1(3) ?
    C25 C23 C24 . . 109.8(3) ?
    C3 C23 C24 . . 112.0(3) ?
    C23 C24 H24A . . 109.5 ?
    C23 C24 H24B . . 109.5 ?
    H24A C24 H24B . . 109.5 ?
    C23 C24 H24C . . 109.5 ?
    H24A C24 H24C . . 109.5 ?
    H24B C24 H24C . . 109.5 ?
    C23 C25 H25A . . 109.5 ?
    C23 C25 H25B . . 109.5 ?
    H25A C25 H25B . . 109.5 ?
    C23 C25 H25C . . 109.5 ?
    H25A C25 H25C . . 109.5 ?
    H25B C25 H25C . . 109.5 ?
    C23 C26 H26A . . 109.5 ?
    C23 C26 H26B . . 109.5 ?
    H26A C26 H26B . . 109.5 ?
    C23 C26 H26C . . 109.5 ?
    H26A C26 H26C . . 109.5 ?
    H26B C26 H26C . . 109.5 ?
    C30 C27 C29 . . 110.4(3) ?
    C30 C27 C9 . . 109.2(3) ?
    C29 C27 C9 . . 111.1(3) ?
    C30 C27 C28 . . 107.8(3) ?
    C29 C27 C28 . . 107.1(3) ?
    C9 C27 C28 . . 111.1(3) ?
    C27 C28 H28A . . 109.5 ?
    C27 C28 H28B . . 109.5 ?
    H28A C28 H28B . . 109.5 ?
    C27 C28 H28C . . 109.5 ?
    H28A C28 H28C . . 109.5 ?
    H28B C28 H28C . . 109.5 ?
    C27 C29 H29A . . 109.5 ?
    C27 C29 H29B . . 109.5 ?
    H29A C29 H29B . . 109.5 ?
    C27 C29 H29C . . 109.5 ?
    H29A C29 H29C . . 109.5 ?
    H29B C29 H29C . . 109.5 ?
    C27 C30 H30A . . 109.5 ?
    C27 C30 H30B . . 109.5 ?
    H30A C30 H30B . . 109.5 ?
    C27 C30 H30C . . 109.5 ?
    H30A C30 H30C . . 109.5 ?
    H30B C30 H30C . . 109.5 ?
    C34' C31 C34 . . 138.6(13) ?
    C34' C31 C32' . . 115(2) ?
    C34 C31 C32' . . 53.6(9) ?
    C34' C31 C33 . . 48(2) ?
    C34 C31 C33 . . 110.9(7) ?
    C32' C31 C33 . . 139.1(8) ?
    C34' C31 C11 . . 111.3(11) ?
    C34 C31 C11 . . 109.6(4) ?
    C32' C31 C11 . . 111.2(7) ?
    C33 C31 C11 . . 109.7(5) ?
    C34' C31 C32 . . 59(2) ?
    C34 C31 C32 . . 110.2(7) ?
    C32' C31 C32 . . 59.9(11) ?
    C33 C31 C32 . . 104.9(6) ?
    C11 C31 C32 . . 111.5(4) ?
    C34' C31 C33' . . 108(2) ?
    C34 C31 C33' . . 52.3(12) ?
    C32' C31 C33' . . 103.5(13) ?
    C33 C31 C33' . . 62.6(15) ?
    C11 C31 C33' . . 108.0(9) ?
    C32 C31 C33' . . 140.5(9) ?
    C31 C32 H32A . . 109.5 ?
    C31 C32 H32B . . 109.5 ?
    H32A C32 H32B . . 109.5 ?
    C31 C32 H32C . . 109.5 ?
    H32A C32 H32C . . 109.5 ?
    H32B C32 H32C . . 109.5 ?
    C31 C33 H33A . . 109.5 ?
    C31 C33 H33B . . 109.5 ?
    H33A C33 H33B . . 109.5 ?
    C31 C33 H33C . . 109.5 ?
    H33A C33 H33C . . 109.5 ?
    H33B C33 H33C . . 109.5 ?
    C31 C34 H34A . . 109.5 ?
    C31 C34 H34B . . 109.5 ?
    H34A C34 H34B . . 109.5 ?
    C31 C34 H34C . . 109.5 ?
    H34A C34 H34C . . 109.5 ?
    H34B C34 H34C . . 109.5 ?
    C31 C32' H32D . . 109.5 ?
    C31 C32' H32E . . 109.5 ?
    H32D C32' H32E . . 109.5 ?
    C31 C32' H32F . . 109.5 ?
    H32D C32' H32F . . 109.5 ?
    H32E C32' H32F . . 109.5 ?
    C31 C33' H33D . . 109.5 ?
    C31 C33' H33E . . 109.5 ?
    H33D C33' H33E . . 109.5 ?
    C31 C33' H33F . . 109.5 ?
    H33D C33' H33F . . 109.5 ?
    H33E C33' H33F . . 109.5 ?
    C31 C34' H34D . . 109.5 ?
    C31 C34' H34E . . 109.5 ?
    H34D C34' H34E . . 109.5 ?
    C31 C34' H34F . . 109.5 ?
    H34D C34' H34F . . 109.5 ?
    H34E C34' H34F . . 109.5 ?
    C16 C35 H35A . . 109.5 ?
    C16 C35 H35B . . 109.5 ?
    H35A C35 H35B . . 109.5 ?
    C16 C35 H35C . . 109.5 ?
    H35A C35 H35C . . 109.5 ?
    H35B C35 H35C . . 109.5 ?
loop_
    _geom_torsion_atom_site_label_1
    _geom_torsion_atom_site_label_2
    _geom_torsion_atom_site_label_3
    _geom_torsion_atom_site_label_4
    _geom_torsion_site_symmetry_1
    _geom_torsion_site_symmetry_2
    _geom_torsion_site_symmetry_3
    _geom_torsion_site_symmetry_4
    _geom_torsion
    _geom_torsion_publ_flag
    O4 S1 O1 C2 . . . . 9.7(3) ?
    O3 S1 O1 C2 . . . . -120.5(2) ?
    C13 S1 O1 C2 . . . . 127.0(2) ?
    C6 C1 C2 C3 . . . . -6.7(4) ?
    C7 C1 C2 C3 . . . . 170.8(3) ?
    C6 C1 C2 O1 . . . . 177.5(3) ?
    C7 C1 C2 O1 . . . . -4.9(4) ?
    S1 O1 C2 C1 . . . . -80.7(3) ?
    S1 O1 C2 C3 . . . . 103.4(3) ?
    C1 C2 C3 C4 . . . . 6.2(4) ?
    O1 C2 C3 C4 . . . . -178.2(3) ?
    C1 C2 C3 C23 . . . . -174.5(3) ?
    O1 C2 C3 C23 . . . . 1.1(4) ?
    C2 C3 C4 C5 . . . . -1.8(4) ?
    C23 C3 C4 C5 . . . . 179.0(3) ?
    C3 C4 C5 C6 . . . . -2.0(5) ?
    C3 C4 C5 C19 . . . . 178.2(3) ?
    C2 C1 C6 C5 . . . . 2.5(4) ?
    C7 C1 C6 C5 . . . . -175.1(3) ?
    C4 C5 C6 C1 . . . . 1.6(4) ?
    C19 C5 C6 C1 . . . . -178.6(3) ?
    C2 C1 C7 C8 . . . . 123.0(3) ?
    C6 C1 C7 C8 . . . . -59.5(4) ?
    C2 C1 C7 C12 . . . . -62.3(4) ?
    C6 C1 C7 C12 . . . . 115.2(3) ?
    C12 C7 C8 O2 . . . . 177.8(3) ?
    C1 C7 C8 O2 . . . . -7.5(4) ?
    C12 C7 C8 C9 . . . . -2.7(4) ?
    C1 C7 C8 C9 . . . . 172.0(3) ?
    C7 C8 C9 C10 . . . . 1.6(4) ?
    O2 C8 C9 C10 . . . . -178.9(3) ?
    C7 C8 C9 C27 . . . . -177.2(3) ?
    O2 C8 C9 C27 . . . . 2.3(4) ?
    C8 C9 C10 C11 . . . . -0.1(5) ?
    C27 C9 C10 C11 . . . . 178.7(3) ?
    C9 C10 C11 C12 . . . . -0.3(5) ?
    C9 C10 C11 C31 . . . . -178.8(3) ?
    C10 C11 C12 C7 . . . . -0.8(4) ?
    C31 C11 C12 C7 . . . . 177.8(3) ?
    C8 C7 C12 C11 . . . . 2.3(4) ?
    C1 C7 C12 C11 . . . . -172.6(3) ?
    O4 S1 C13 C18 . . . . -175.4(3) ?
    O3 S1 C13 C18 . . . . -42.9(3) ?
    O1 S1 C13 C18 . . . . 68.6(3) ?
    O4 S1 C13 C14 . . . . -2.6(3) ?
    O3 S1 C13 C14 . . . . 129.8(3) ?
    O1 S1 C13 C14 . . . . -118.7(3) ?
    C18 C13 C14 C15 . . . . 1.0(5) ?
    S1 C13 C14 C15 . . . . -171.8(3) ?
    C13 C14 C15 C16 . . . . -0.9(6) ?
    C14 C15 C16 C17 . . . . 0.2(6) ?
    C14 C15 C16 C35 . . . . 179.8(4) ?
    C15 C16 C17 C18 . . . . 0.4(6) ?
    C35 C16 C17 C18 . . . . -179.2(3) ?
    C14 C13 C18 C17 . . . . -0.4(5) ?
    S1 C13 C18 C17 . . . . 172.2(3) ?
    C16 C17 C18 C13 . . . . -0.3(6) ?
    C4 C5 C19 C21 . . . . 125.8(4) ?
    C6 C5 C19 C21 . . . . -54.0(4) ?
    C4 C5 C19 C20 . . . . 2.8(5) ?
    C6 C5 C19 C20 . . . . -177.0(3) ?
    C4 C5 C19 C22 . . . . -115.0(4) ?
    C6 C5 C19 C22 . . . . 65.2(4) ?
    C2 C3 C23 C26 . . . . 162.0(3) ?
    C4 C3 C23 C26 . . . . -18.8(4) ?
    C2 C3 C23 C25 . . . . -79.9(4) ?
    C4 C3 C23 C25 . . . . 99.3(3) ?
    C2 C3 C23 C24 . . . . 42.2(4) ?
    C4 C3 C23 C24 . . . . -138.6(3) ?
    C10 C9 C27 C30 . . . . -117.0(4) ?
    C8 C9 C27 C30 . . . . 61.7(4) ?
    C10 C9 C27 C29 . . . . 121.0(3) ?
    C8 C9 C27 C29 . . . . -60.3(4) ?
    C10 C9 C27 C28 . . . . 1.8(5) ?
    C8 C9 C27 C28 . . . . -179.4(3) ?
    C12 C11 C31 C34' . . . . 87(3) ?
    C10 C11 C31 C34' . . . . -94(3) ?
    C12 C11 C31 C34 . . . . -99.1(9) ?
    C10 C11 C31 C34 . . . . 79.3(9) ?
    C12 C11 C31 C32' . . . . -41.7(14) ?
    C10 C11 C31 C32' . . . . 136.8(14) ?
    C12 C11 C31 C33 . . . . 138.9(6) ?
    C10 C11 C31 C33 . . . . -42.7(7) ?
    C12 C11 C31 C32 . . . . 23.1(8) ?
    C10 C11 C31 C32 . . . . -158.4(7) ?
    C12 C11 C31 C33' . . . . -154.5(18) ?
    C10 C11 C31 C33' . . . . 23.9(18) ?
loop_
    _geom_hbond_atom_site_label_D
    _geom_hbond_atom_site_label_H
    _geom_hbond_atom_site_label_A
    _geom_hbond_site_symmetry_A
    _geom_hbond_distance_DH
    _geom_hbond_distance_HA
    _geom_hbond_distance_DA
    _geom_hbond_angle_DHA
    O2 H2A O4 . 0.82 2.59 3.322(4) 149.4
    C24 H24C O3 2_556 0.96 2.67 3.372(4) 130.4
    C25 H25C O4 2_656 0.96 2.64 3.500(4) 149.5
    C20 H20B O3 2_656 0.96 2.69 3.609(5) 159.5
data_global
_journal_date_recd_electronic     2012-12-21
_journal_date_accepted     2012-12-27
_journal_name_full     'Acta Crystallographica, Section E'
_journal_year     2013
_journal_volume     69
_journal_issue      2
_journal_page_first     o186
_journal_page_last     o186
_journal_paper_category     QO
_journal_paper_doi     10.1107/S1600536812051938
_journal_coeditor_code     CV5377
_publ_contact_author_name     'Jincai Wu'
_publ_contact_author_address
;
Department of Chemistry
Lanzhou University
Lanzhou 730000
People's Republic of China
;
_publ_contact_author_email     wujc@lzu.edu.cn
_publ_contact_author_fax     8869318912580
_publ_contact_author_phone     8869318912582
_publ_section_title
;
3,3',5,5'-Tetra-<i>tert</i>-butyl-2'-hydroxy-[1,1'-biphenyl]-2-yl
4-methylbenzenesulfonate
;
loop_
    _publ_author_name
    _publ_author_footnote
    _publ_author_address
    'Jian, Chunli' .
;
Department of Chemistry
Lanzhou University
Lanzhou 730000
People's Republic of China
;
    'Zhang, Jinjin' .
;
Department of Chemistry
Lanzhou University
Lanzhou 730000
People's Republic of China
;
    'Wang, Lei' .
;
Department of Chemistry
Lanzhou University
Lanzhou 730000
People's Republic of China
;
    'Tang, Ning' .
;
Department of Chemistry
Lanzhou University
Lanzhou 730000
People's Republic of China
;
    'Wu, Jincai' .
;
Department of Chemistry
Lanzhou University
Lanzhou 730000
People's Republic of China
;
