# Supplementary material for: 3,3′,5,5′-Tetra-tert-butyl-2′-hy­droxy-[1,1′-biphen­yl]-2-yl 4-methyl­benzene­sulfonate
Source: Acta Crystallogr Sect E Struct Rep Online. 2013 Jan 4;69(Pt 2):o186. doi: 10.1107/S1600536812051938 (PMC3569248; doi:10.1107/S1600536812051938)
Supplement: Supplementary file 2 [file e-69-0o186-Isup2.hkl]

# 
# h,k,l, Fc-squared, Fo-squared, sigma(Fo-squared) and status flag 
# 
data_I
_shelx_title ' TS in P-1' 
_shelx_refln_list_code          4 
_shelx_F_calc_maximum      155.49 
_exptl_crystal_F_000       612.00 
_reflns_d_resolution_high  0.7505 
 
loop_ 
 _symmetry_equiv_pos_as_xyz 
 'x, y, z' 
 '-x, -y, -z' 
 
_cell_length_a     9.8851 
_cell_length_b    12.9482 
_cell_length_c    13.6000 
_cell_angle_alpha 101.761 
_cell_angle_beta  102.539 
_cell_angle_gamma  92.004 
 
_shelx_F_squared_multiplier     1.000 
 
loop_ 
 _refln_index_h 
 _refln_index_k 
 _refln_index_l 
 _refln_F_squared_calc 
 _refln_F_squared_meas 
 _refln_F_squared_sigma 
 _refln_observed_status 
   2   0   0      278.59      244.48      5.79 o 
   3   0   0      365.30      351.96     10.79 o 
   4   0   0      171.89      192.73      6.94 o 
   5   0   0      190.07      212.26      8.27 o 
   6   0   0      152.55      142.26      8.35 o 
   7   0   0      121.21      141.95      9.15 o 
   8   0   0       27.61       14.71     12.10 o 
  10   0   0        4.44       13.50     13.26 o 
  11   0   0        2.32        4.48     12.68 o 
  12   0   0        4.00        8.11     15.20 o 
 -12   1   0        0.06       19.51     15.70 o 
 -11   1   0        5.28        6.23     14.08 o 
 -10   1   0       27.75       49.94     16.41 o 
  -9   1   0       31.06       43.62     14.39 o 
  -8   1   0       93.12       88.08      9.60 o 
  -7   1   0      111.38      105.41      8.68 o 
  -6   1   0      571.40      552.69     13.05 o 
  -5   1   0     1543.75     1768.87     33.54 o 
  -4   1   0      698.60      659.52     11.65 o 
  -3   1   0      295.71      270.58      7.11 o 
  -2   1   0     7651.01     7685.67     66.90 o 
  -1   1   0     2050.82     2019.84     28.21 o 
   1   1   0    11618.21    10728.52    127.43 o 
   2   1   0     1471.22     1327.46     22.92 o 
   3   1   0     1349.70     1202.42     14.99 o 
   4   1   0     2146.58     2132.64     24.19 o 
   5   1   0     1244.63     1262.10     18.31 o 
   6   1   0      317.00      299.31     10.06 o 
   7   1   0       52.73       46.27     11.78 o 
   8   1   0       42.57       56.48     13.22 o 
   9   1   0        1.65      -11.02     11.02 o 
  11   1   0        8.44       27.17     14.86 o 
  12   1   0        0.64       28.37     15.62 o 
 -12   2   0        4.81       26.60     16.30 o 
 -11   2   0       37.64       46.37     16.10 o 
 -10   2   0       52.25       67.65     16.11 o 
  -9   2   0       72.57       77.98     16.11 o 
  -8   2   0      166.28      173.27     12.41 o 
  -7   2   0       43.08       39.16      6.10 o 
  -6   2   0      287.03      273.42      8.82 o 
  -5   2   0       94.20       96.28      5.55 o 
  -4   2   0      262.84      207.81     12.24 o 
  -3   2   0      229.91      187.38      5.21 o 
  -2   2   0        5.79       -0.99      2.56 o 
  -1   2   0      438.03      419.76      7.07 o 
   0   2   0      923.31     1056.04     11.96 o 
   1   2   0     6853.35     6651.49     82.64 o 
   2   2   0      472.38      431.33     13.68 o 
   3   2   0       27.76       26.09      6.16 o 
   4   2   0      513.97      563.86     18.00 o 
   5   2   0       40.73       42.88      4.83 o 
   6   2   0      150.69      197.12     14.34 o 
   7   2   0       85.86       74.47     13.61 o 
   8   2   0       79.59       86.01     15.09 o 
   9   2   0        0.29       -7.82     11.97 o 
  12   2   0       21.07       27.22     16.56 o 
 -11   3   0       30.07       30.39     15.92 o 
 -10   3   0        1.06       62.75     15.22 o 
  -9   3   0        0.04        4.61      8.07 o 
  -8   3   0        2.62        7.61      8.25 o 
  -7   3   0      185.87      197.72     12.30 o 
  -6   3   0      222.01      194.42      7.80 o 
  -5   3   0       25.03       24.30      4.11 o 
  -4   3   0       73.76       81.93      4.72 o 
  -3   3   0      112.85       95.42      7.01 o 
  -2   3   0     1125.71     1104.16     12.96 o 
  -1   3   0        4.44       11.66      4.72 o 
   0   3   0     5074.95     5700.16    139.41 o 
   1   3   0        7.89        4.75      3.33 o 
   2   3   0      297.02      382.73     13.64 o 
   4   3   0      687.56      677.21     20.64 o 
   5   3   0      247.96      242.89      8.73 o 
   6   3   0        1.41        1.60      9.54 o 
   7   3   0      182.64      171.11     16.96 o 
   8   3   0      208.15      222.30     20.31 o 
   9   3   0        1.26       -7.11     12.50 o 
  12   3   0        0.65       42.25     16.81 o 
 -10   4   0       64.81       90.13     12.07 o 
  -9   4   0        1.39       -2.57      7.54 o 
  -8   4   0      412.06      419.48     16.64 o 
  -7   4   0      177.84      188.13     12.18 o 
  -6   4   0      149.30      128.41      8.00 o 
  -5   4   0      225.27      221.95      7.21 o 
  -4   4   0      127.41      104.72      5.25 o 
  -3   4   0      716.55      718.05     10.16 o 
  -2   4   0      923.07      916.75     11.29 o 
  -1   4   0     1767.12     1701.11     20.72 o 
   0   4   0        0.02        4.31      5.87 o 
   1   4   0       25.55       36.12      5.79 o 
   2   4   0     1252.92     1270.18     15.88 o 
   4   4   0      401.11      357.24     16.63 o 
   5   4   0      159.67      170.40     14.49 o 
   6   4   0        2.63        0.62     10.52 o 
   7   4   0       79.69       62.57     15.73 o 
   8   4   0       42.60       41.94     14.73 o 
   9   4   0       51.36       60.36     15.18 o 
  10   4   0       25.45       16.02     14.58 o 
 -10   5   0       90.93      108.64     18.14 o 
  -9   5   0        2.74       -1.05      8.15 o 
  -8   5   0       99.02      114.62     11.51 o 
  -7   5   0      716.00      638.03     18.77 o 
  -6   5   0     1140.23     1066.49     21.62 o 
  -5   5   0       30.16       21.72      4.36 o 
  -4   5   0      494.62      467.00      9.28 o 
  -3   5   0     2124.10     2247.00     22.09 o 
  -2   5   0        3.45       -0.04      3.69 o 
  -1   5   0       20.67       22.31      4.74 o 
   0   5   0      369.84      514.55     13.59 o 
   1   5   0      196.45      172.24      6.87 o 
   2   5   0     1250.05     1170.91     16.32 o 
   3   5   0      701.87      762.69     23.22 o 
   4   5   0      162.90      176.66     14.42 o 
   5   5   0       57.56       59.73     12.40 o 
   6   5   0        9.67       19.46     13.47 o 
   7   5   0      551.14      500.62     24.85 o 
   8   5   0        0.09       10.49     14.13 o 
   9   5   0        0.30       -9.26     13.05 o 
  10   5   0        0.19       -9.61     15.16 o 
 -11   6   0        4.51       12.95     14.37 o 
 -10   6   0        0.01        4.57     12.29 o 
  -9   6   0       77.04       87.73     16.93 o 
  -8   6   0       89.84       92.35     15.82 o 
  -7   6   0       49.03       68.43     16.22 o 
  -6   6   0       51.58       53.50      8.64 o 
  -5   6   0      296.63      276.24      8.67 o 
  -4   6   0      116.96      112.51      5.96 o 
  -3   6   0     2176.38     2273.61     23.29 o 
  -2   6   0     3458.54     3490.25     55.86 o 
  -1   6   0     1853.75     1901.04     34.76 o 
   0   6   0       90.57      151.57      7.76 o 
   1   6   0       68.93      104.63     10.04 o 
   2   6   0      189.36      251.44      8.29 o 
   3   6   0        9.98       15.10      3.86 o 
   4   6   0       51.16       43.39     12.55 o 
   5   6   0       50.82       48.06     13.40 o 
   6   6   0       64.01       83.22     15.91 o 
   7   6   0        9.56        2.86     13.02 o 
   8   6   0        6.10        8.97     15.29 o 
   9   6   0        7.84       -3.34     15.92 o 
  10   6   0        0.11        0.02     16.90 o 
  11   6   0        0.03       -7.37     19.48 o 
 -11   7   0        5.02        3.31     14.95 o 
 -10   7   0       23.21       41.65     15.09 o 
  -9   7   0       13.53       20.21     13.26 o 
  -8   7   0       23.47       25.32     14.11 o 
  -7   7   0      817.49      797.57     32.69 o 
  -6   7   0      640.82      580.53     26.49 o 
  -5   7   0      815.19      747.23     42.64 o 
  -4   7   0        0.11       -3.13      4.47 o 
  -3   7   0     1173.93     1154.02     26.24 o 
  -2   7   0      277.19      231.62     10.09 o 
  -1   7   0     1902.78     1796.23     30.02 o 
   0   7   0       52.48       84.77      7.36 o 
   1   7   0      382.73      381.82     22.31 o 
   2   7   0      155.57      132.83     12.59 o 
   3   7   0        4.45       10.02     10.82 o 
   4   7   0      131.09      159.57     16.92 o 
   5   7   0      279.76      271.19     22.35 o 
   6   7   0        5.48       -0.91     13.03 o 
   7   7   0      113.02       95.43     17.25 o 
   8   7   0       25.08       19.37     15.57 o 
   9   7   0        0.08        1.08     15.42 o 
  10   7   0       12.34      -15.77     15.77 o 
  11   7   0        4.21      -18.70     18.70 o 
 -11   8   0       31.96       72.32     19.00 o 
 -10   8   0       16.86       16.36     15.49 o 
  -9   8   0       51.99       36.37     15.11 o 
  -8   8   0       57.73       62.30     15.86 o 
  -7   8   0       29.35       41.45     14.37 o 
  -6   8   0      248.88      228.59     20.22 o 
  -5   8   0       15.73       27.72     12.14 o 
  -4   8   0       54.18       69.04     12.53 o 
  -3   8   0       15.92        7.32      6.31 o 
  -2   8   0      400.13      348.04     12.94 o 
  -1   8   0       55.85       48.19      7.08 o 
   0   8   0        0.38        0.32      5.82 o 
   1   8   0       68.58       79.31      7.90 o 
   2   8   0       77.22       74.69      7.72 o 
   3   8   0       34.87       54.09     13.89 o 
   4   8   0       52.47       70.90     15.55 o 
   5   8   0      122.37      113.51     19.00 o 
   6   8   0        1.78        2.59     12.84 o 
   7   8   0        5.63       24.87     16.79 o 
   8   8   0        0.14      -13.87     13.87 o 
   9   8   0        7.02       34.41     19.14 o 
  10   8   0        1.15        1.21     20.30 o 
 -11   9   0       47.24       31.81     17.27 o 
 -10   9   0        0.19       10.97     15.04 o 
  -9   9   0        0.89        5.81     13.47 o 
  -8   9   0        6.23        3.37     13.27 o 
  -7   9   0       36.30       53.66     14.99 o 
  -6   9   0      450.97      369.30     23.36 o 
  -5   9   0        5.26        1.31     11.75 o 
  -4   9   0      417.66      409.53     23.73 o 
  -3   9   0      544.86      514.04     28.68 o 
  -2   9   0       33.18       35.49      8.15 o 
  -1   9   0        0.75       -3.71      6.76 o 
   0   9   0       19.29       22.69     11.74 o 
   1   9   0       44.63       47.60      8.14 o 
   2   9   0      105.55      126.33     16.71 o 
   3   9   0       42.57       32.75     14.70 o 
   4   9   0       90.40       91.45     17.02 o 
   5   9   0       28.05       10.71     13.34 o 
   6   9   0       17.44       -1.92     15.40 o 
   7   9   0        0.56        6.02     15.54 o 
   8   9   0       13.86      -15.13     17.06 o 
   9   9   0       19.90       30.58     19.25 o 
  10   9   0        3.39        8.48     19.58 o 
 -10  10   0       40.09       53.90     18.96 o 
  -9  10   0        1.99        5.07     14.10 o 
  -8  10   0        0.56       -5.05     12.95 o 
  -7  10   0        7.87        5.18     12.97 o 
  -6  10   0       19.84       18.55     12.72 o 
  -5  10   0        1.71       -2.99     11.41 o 
  -4  10   0      116.84      124.04     17.25 o 
  -3  10   0       86.36       94.19     10.84 o 
  -2  10   0      326.06      308.23     14.50 o 
  -1  10   0      449.27      442.54     27.43 o 
   0  10   0      449.81      488.75     16.59 o 
   1  10   0        2.59       -0.14     11.67 o 
   2  10   0      228.09      255.05     22.52 o 
   3  10   0       10.54       21.61     14.62 o 
   4  10   0        9.61       30.33     14.05 o 
   5  10   0       50.37       40.77     16.14 o 
   6  10   0        0.98      -13.58     13.58 o 
   7  10   0       23.34       28.72     17.16 o 
   8  10   0        0.37       -3.07     17.01 o 
   9  10   0        0.09        4.58     21.02 o 
 -10  11   0        8.60       18.00     16.97 o 
  -9  11   0       75.35       77.57     19.67 o 
  -8  11   0       16.03       28.06     15.30 o 
  -7  11   0       23.42       36.15     15.08 o 
  -6  11   0        0.71       -4.09     12.07 o 
  -5  11   0       51.34       59.36     15.07 o 
  -4  11   0       97.16       91.57     16.03 o 
  -3  11   0        0.19       15.35     12.19 o 
  -2  11   0       89.52       84.77     10.82 o 
  -1  11   0        1.47       -8.14      8.48 o 
   0  11   0      207.40      247.36     14.01 o 
   1  11   0       61.31       35.79     15.18 o 
   2  11   0        0.19      -13.56     13.56 o 
   3  11   0        0.34       -0.39     14.79 o 
   4  11   0       65.66       47.28     16.79 o 
   5  11   0        0.02      -13.94     13.94 o 
   6  11   0       25.28        4.52     16.27 o 
   7  11   0        1.50       11.24     19.39 o 
   8  11   0        0.86       -0.88     20.31 o 
  -9  12   0        2.55        2.57     15.09 o 
  -8  12   0       30.99       65.04     18.12 o 
  -7  12   0       74.54       78.76     18.32 o 
  -6  12   0       72.55       43.63     15.56 o 
  -5  12   0        3.14       -3.07     12.03 o 
  -4  12   0       30.05       22.68     14.22 o 
  -3  12   0       60.38       51.04     14.19 o 
  -2  12   0      180.24      165.74     12.84 o 
  -1  12   0       99.13      102.09     11.54 o 
   0  12   0       63.43       57.06     15.80 o 
   1  12   0      106.38      113.07     19.70 o 
   2  12   0        0.03       -3.27     14.35 o 
   3  12   0        0.40      -13.10     14.68 o 
   4  12   0        0.00        1.30     15.59 o 
   5  12   0        3.14      -15.21     16.51 o 
   6  12   0       46.10       45.17     20.83 o 
   7  12   0        1.87        0.56     18.26 o 
  -8  13   0       29.20       36.25     17.52 o 
  -7  13   0        4.64       10.59     15.49 o 
  -6  13   0       61.04       34.14     15.90 o 
  -5  13   0       14.54       23.67     14.70 o 
  -4  13   0       21.12       28.57     14.31 o 
  -3  13   0       31.32       39.67     14.01 o 
  -2  13   0        1.79        8.62     11.65 o 
  -1  13   0      139.73      157.10     12.84 o 
   0  13   0       11.29       -4.09     13.26 o 
   1  13   0        0.01       -6.91     15.41 o 
   2  13   0       56.27       58.42     18.25 o 
   3  13   0       36.88       39.65     18.88 o 
   4  13   0       16.07       13.99     18.78 o 
   5  13   0        6.50       27.33     19.00 o 
   6  13   0       12.56       -1.93     18.47 o 
  -7  14   0        3.55       -1.89     15.29 o 
  -6  14   0        7.84       19.95     17.07 o 
  -5  14   0        0.10       -0.98     13.50 o 
  -4  14   0       40.19       52.55     15.89 o 
  -3  14   0        2.75       -3.55     11.33 o 
  -2  14   0       26.29       32.10     13.88 o 
  -1  14   0        5.85       16.80     14.83 o 
   0  14   0        6.80        5.36     14.28 o 
   1  14   0       31.58       19.50     16.13 o 
   2  14   0        0.74        1.93     17.40 o 
   3  14   0        1.87       -2.38     16.86 o 
   4  14   0        4.95      -10.01     17.03 o 
   5  14   0       21.45      -14.31     19.64 o 
  -6  15   0        5.57       39.32     17.73 o 
  -5  15   0        6.84        6.34     16.09 o 
  -4  15   0        8.33       16.85     16.02 o 
  -3  15   0        1.10        2.09     13.55 o 
   0  15   0        1.45      -11.03     13.87 o 
   1  15   0        0.59       -1.01     15.67 o 
   2  15   0        0.41      -16.31     16.31 o 
   3  15   0        9.16       -4.26     19.18 o 
   4  15   0        5.84      -16.78     19.71 o 
  -5  16   0        0.01       -2.29     14.91 o 
  -4  16   0        0.01       21.45     16.93 o 
   1  16   0        1.51      -11.61     18.15 o 
   2  16   0        4.94       -1.96     19.54 o 
   3  16   0       12.90       -5.65     19.38 o 
  -3 -16   1        2.71        3.41     17.96 o 
  -2 -16   1       22.80       26.04     20.53 o 
  -1 -16   1        3.05       -0.57     16.79 o 
   3 -16   1        9.71       -5.39     14.92 o 
   4 -16   1       27.02       36.80     17.82 o 
   5 -16   1       25.01       34.12     18.27 o 
  -5 -15   1        8.09        6.33     19.96 o 
  -4 -15   1        6.44      -18.82     18.82 o 
  -3 -15   1        0.09      -17.32     17.32 o 
  -2 -15   1       12.92       -1.22     16.51 o 
  -1 -15   1        4.22       -2.97     17.19 o 
   2 -15   1        0.02      -10.13     12.85 o 
   3 -15   1       25.88       35.29     16.22 o 
   4 -15   1        0.87       25.93     15.78 o 
   5 -15   1       59.40       70.69     18.83 o 
   6 -15   1       12.41       15.16     16.97 o 
  -6 -14   1        2.40      -20.21     20.21 o 
  -5 -14   1        4.54      -18.83     18.83 o 
  -4 -14   1       10.33      -16.20     16.20 o 
  -3 -14   1       11.83       -7.12     15.78 o 
  -2 -14   1        0.00      -15.59     15.59 o 
  -1 -14   1        0.25      -13.64     14.67 o 
   0 -14   1        8.88       13.03     15.93 o 
   2 -14   1       17.22       26.91     14.40 o 
   3 -14   1        0.33       -3.64     13.00 o 
   4 -14   1       32.98       37.69     15.97 o 
   5 -14   1       15.39       21.38     15.18 o 
   6 -14   1      122.51      153.35     22.40 o 
   7 -14   1        2.16       -2.16     15.41 o 
  -7 -13   1        0.29      -11.73     16.99 o 
  -6 -13   1        5.24       31.29     19.03 o 
  -5 -13   1       10.61      -15.78     15.78 o 
  -4 -13   1       23.99        1.01     16.10 o 
  -3 -13   1       26.83        9.51     15.69 o 
  -2 -13   1        2.07      -13.77     13.77 o 
  -1 -13   1        6.98       -9.69     14.53 o 
   0 -13   1       38.61       35.89     15.29 o 
   1 -13   1        3.60       -8.56      8.59 o 
   2 -13   1        1.29       22.82     13.11 o 
   3 -13   1        8.42       19.76     14.07 o 
   4 -13   1       25.57       45.30     15.81 o 
   5 -13   1       42.47       34.10     15.07 o 
   6 -13   1       60.93       97.26     18.48 o 
   7 -13   1        0.15       16.69     14.95 o 
   8 -13   1       13.95       -7.44     14.54 o 
  -8 -12   1        0.85      -19.85     19.85 o 
  -7 -12   1        0.60      -18.49     18.49 o 
  -6 -12   1        3.86       -9.39     15.69 o 
  -5 -12   1      118.92      107.41     20.29 o 
  -4 -12   1        7.50       -2.82     15.87 o 
  -3 -12   1       88.35      103.41     20.38 o 
  -2 -12   1       32.40       19.78     15.77 o 
  -1 -12   1      148.73      121.04     18.47 o 
   0 -12   1      316.77      355.92     16.40 o 
   1 -12   1      119.53      121.28     11.87 o 
   2 -12   1        7.59       23.10     12.33 o 
   3 -12   1       88.68       75.21     16.73 o 
   4 -12   1       10.72       21.19     13.25 o 
   5 -12   1       17.69       26.37     14.29 o 
   6 -12   1        0.12       -0.44     12.44 o 
   7 -12   1       17.48       40.78     15.22 o 
   8 -12   1       85.72       86.96     19.86 o 
   9 -12   1        0.00       -1.45     15.16 o 
  -8 -11   1        0.59      -15.43     17.08 o 
  -7 -11   1       13.38       19.68     17.00 o 
  -6 -11   1        0.15       -8.84     14.63 o 
  -5 -11   1      224.72      193.42     22.36 o 
  -4 -11   1       72.70       84.07     19.02 o 
  -3 -11   1        0.47      -10.20     12.10 o 
  -2 -11   1       16.22        3.89     14.69 o 
  -1 -11   1       29.04       35.66     16.08 o 
   0 -11   1      857.80     1028.99     23.86 o 
   1 -11   1      486.48      508.40     18.06 o 
   2 -11   1      148.94      146.10     12.08 o 
   3 -11   1        8.51       25.29     12.62 o 
   4 -11   1        2.57        0.35     11.70 o 
   5 -11   1        0.30       -5.04     11.96 o 
   6 -11   1        0.60        5.06     12.41 o 
   7 -11   1       34.19       39.33     14.85 o 
   8 -11   1        0.16        4.67     15.05 o 
   9 -11   1       48.92       66.59     19.13 o 
  10 -11   1        4.80        4.17     15.68 o 
  -9 -10   1        8.19      -17.49     17.49 o 
  -8 -10   1        2.26      -15.46     15.46 o 
  -7 -10   1       44.34       30.98     17.12 o 
  -6 -10   1        3.08        8.94     14.44 o 
  -5 -10   1        0.02        4.84     14.19 o 
  -4 -10   1       83.05       91.50     17.85 o 
  -3 -10   1       50.95       74.52     15.98 o 
  -2 -10   1       54.38       67.43     15.06 o 
  -1 -10   1      310.86      286.36     32.82 o 
   0 -10   1      256.80      306.41     14.31 o 
   1 -10   1      514.69      445.21     15.81 o 
   2 -10   1       55.89       44.01      9.21 o 
   3 -10   1       47.15       60.99     14.44 o 
   4 -10   1       23.56       17.00     12.53 o 
   5 -10   1      117.10      112.94     17.20 o 
   6 -10   1       39.86       49.34     14.25 o 
   7 -10   1        2.40        2.79     12.37 o 
   8 -10   1      103.39      114.84     19.86 o 
   9 -10   1        5.94       19.57     16.45 o 
  10 -10   1       19.05       38.53     18.02 o 
 -10  -9   1       40.54       35.85     20.67 o 
  -9  -9   1        1.72        4.04     17.33 o 
  -8  -9   1        1.22      -15.59     15.59 o 
  -7  -9   1        2.23        4.50     15.18 o 
  -6  -9   1        0.91      -11.32     11.32 o 
  -5  -9   1        2.11        0.14     13.05 o 
  -4  -9   1        6.18       15.28     13.57 o 
  -3  -9   1        0.00       -4.84     13.53 o 
  -2  -9   1       33.87       30.26      8.26 o 
  -1  -9   1      251.62      250.65     12.01 o 
   0  -9   1      189.03      237.70     12.32 o 
   1  -9   1      222.85      197.14     12.25 o 
   2  -9   1       11.92        7.44      7.03 o 
   3  -9   1       73.95       76.04      8.60 o 
   4  -9   1       53.93       34.36     13.46 o 
   5  -9   1        0.42       -1.16     11.46 o 
   6  -9   1      119.31      107.84     16.69 o 
   7  -9   1      172.54      185.35     19.90 o 
   8  -9   1       36.44       67.21     15.83 o 
   9  -9   1       77.07       75.49     18.07 o 
  10  -9   1        7.02        3.80     14.15 o 
  11  -9   1        4.19      -15.02     15.02 o 
 -10  -8   1        0.22       24.00     20.69 o 
  -9  -8   1        0.87      -16.60     16.60 o 
  -8  -8   1        0.06        4.91     16.33 o 
  -7  -8   1        9.92      -12.87     13.19 o 
  -6  -8   1       15.28       -0.22     13.22 o 
  -5  -8   1       22.56       18.91     13.95 o 
  -4  -8   1       12.40       47.53     13.91 o 
  -3  -8   1        8.99       25.61     12.54 o 
  -2  -8   1       39.08       43.30      6.89 o 
  -1  -8   1       90.57       91.57      8.30 o 
   0  -8   1      524.49      589.72     14.98 o 
   1  -8   1      175.10      181.78     10.39 o 
   2  -8   1        0.20       -5.48      5.48 o 
   3  -8   1      102.65      100.91     11.51 o 
   4  -8   1        0.47       -4.17      7.11 o 
   5  -8   1       54.11       76.92     25.12 o 
   6  -8   1       48.63       27.89     13.23 o 
   7  -8   1        1.26       18.40     11.89 o 
   8  -8   1       68.15       94.38     16.22 o 
   9  -8   1       26.70       38.86     15.68 o 
  10  -8   1       12.57       43.49     16.63 o 
  11  -8   1       29.09       23.11     16.32 o 
 -11  -7   1        7.48      -11.79     19.58 o 
 -10  -7   1        0.31       25.64     17.80 o 
  -9  -7   1        0.00       -5.48     15.82 o 
  -8  -7   1       78.41       73.18     16.82 o 
  -7  -7   1      110.94      125.26     18.05 o 
  -6  -7   1       77.42       55.20     15.24 o 
  -5  -7   1       71.55       86.85     14.98 o 
  -4  -7   1       10.01        7.70     10.32 o 
  -3  -7   1       16.97        8.15      5.11 o 
  -2  -7   1       55.00       61.33      6.24 o 
  -1  -7   1       25.29       32.34      5.92 o 
   0  -7   1      213.89      309.06     11.07 o 
   1  -7   1     1788.30     1899.23     34.24 o 
   2  -7   1      370.80      376.37     11.81 o 
   3  -7   1       98.48      108.73      7.46 o 
   4  -7   1      103.84       87.09     24.04 o 
   5  -7   1        0.00        0.00      7.01 o 
   6  -7   1        5.76       -5.81      8.54 o 
   7  -7   1     1103.60     1091.70     25.13 o 
   8  -7   1       59.46       54.30     14.22 o 
   9  -7   1        0.45        4.71     13.74 o 
  10  -7   1       11.38       10.54     13.54 o 
  11  -7   1        0.14        9.91     13.86 o 
 -11  -6   1       58.69       55.33     21.73 o 
 -10  -6   1       11.56      -12.52     16.10 o 
  -9  -6   1       17.24       13.01     14.65 o 
  -8  -6   1       22.04       32.01     15.37 o 
  -7  -6   1      170.52      194.02     19.66 o 
  -6  -6   1      119.61      107.42     15.64 o 
  -5  -6   1      281.25      264.72     19.37 o 
  -4  -6   1      593.97      569.00     22.70 o 
  -3  -6   1        0.70       -0.62      4.40 o 
  -2  -6   1     1147.00     1322.49     19.38 o 
  -1  -6   1       62.87       55.69     10.02 o 
   0  -6   1      276.20      363.54     10.42 o 
   1  -6   1      296.37      274.25      9.57 o 
   2  -6   1       54.38       46.38      5.68 o 
   3  -6   1      764.39      805.92     16.91 o 
   4  -6   1      127.44      139.63      6.33 o 
   5  -6   1      989.39      885.44     39.56 o 
   6  -6   1       45.60       43.78      8.95 o 
   7  -6   1       24.21       18.87      9.13 o 
   8  -6   1      226.22      231.19     15.07 o 
   9  -6   1       30.57       30.44     13.67 o 
  10  -6   1        7.62        3.47     12.39 o 
 -11  -5   1       45.17       -8.19     17.16 o 
 -10  -5   1       53.34       98.21     19.26 o 
  -9  -5   1        0.56      -12.09     12.09 o 
  -8  -5   1       67.97       66.30     16.82 o 
  -7  -5   1       88.97       91.39     16.02 o 
  -6  -5   1        6.03       -0.26     11.95 o 
  -5  -5   1       40.05       36.62     12.03 o 
  -4  -5   1       24.51       25.13      4.68 o 
  -3  -5   1       45.45       53.26      5.15 o 
  -2  -5   1     3340.09     3299.37     46.83 o 
  -1  -5   1      471.95      461.67     12.13 o 
   0  -5   1       43.01       47.29      4.83 o 
   1  -5   1      215.98      281.17      8.50 o 
   2  -5   1     3262.30     3248.24     39.95 o 
   3  -5   1      316.10      275.66      7.04 o 
   4  -5   1       65.16       80.62      4.98 o 
   5  -5   1       72.13       60.05      7.46 o 
   6  -5   1       56.75       69.66      8.74 o 
   7  -5   1      628.97      593.47     18.26 o 
   8  -5   1      134.56      162.69     25.16 o 
   9  -5   1        6.27       20.78      9.25 o 
  10  -5   1       18.82       21.25      9.69 o 
 -10  -4   1       45.43       61.79     16.25 o 
  -9  -4   1        1.78      -11.89     11.89 o 
  -8  -4   1       11.09        7.84     12.23 o 
  -7  -4   1      412.58      390.10     23.21 o 
  -6  -4   1      107.17      134.49     15.73 o 
  -5  -4   1       40.28       53.39      5.41 o 
  -4  -4   1        9.45       24.90      4.30 o 
  -3  -4   1      504.60      561.95     13.88 o 
  -2  -4   1      577.73      536.59     14.22 o 
  -1  -4   1      777.53      709.40     11.85 o 
   0  -4   1       32.39       51.97     11.54 o 
   1  -4   1     5473.75     5439.75     50.59 o 
   2  -4   1      222.69      238.57     10.47 o 
   3  -4   1      766.04      732.93     13.57 o 
   4  -4   1      143.00      147.00      5.51 o 
   5  -4   1       46.01       46.17      4.53 o 
   6  -4   1      451.88      423.87     27.22 o 
   7  -4   1       37.93       37.82      8.97 o 
   8  -4   1      582.93      583.73     39.70 o 
   9  -4   1       19.38       36.04      9.47 o 
  10  -4   1       67.49      101.12     18.88 o 
  11  -4   1        2.22        6.00     14.73 o 
 -10  -3   1       24.29       19.91     15.03 o 
  -9  -3   1       10.55       10.85     13.68 o 
  -8  -3   1      117.16      132.21     17.56 o 
  -7  -3   1       77.17       82.16     14.84 o 
  -6  -3   1       21.99       29.72     10.43 o 
  -5  -3   1        1.60       -3.24      3.96 o 
  -4  -3   1       13.63       19.65      8.27 o 
  -3  -3   1      410.09      375.07      8.06 o 
  -2  -3   1     1149.04     1128.80     27.70 o 
  -1  -3   1        3.11        2.82      3.77 o 
   0  -3   1      187.23      231.01     19.08 o 
   1  -3   1     1210.16     1106.85     11.70 o 
   2  -3   1     3171.09     2921.88     24.35 o 
   3  -3   1        2.77        4.51      3.04 o 
   4  -3   1      420.11      408.76      7.96 o 
   5  -3   1     1499.60     1436.31     20.00 o 
   6  -3   1        1.14       -1.75      5.56 o 
   7  -3   1      220.47      219.02     13.08 o 
   8  -3   1       94.84      103.44     10.90 o 
   9  -3   1      332.99      279.86     23.41 o 
  10  -3   1        0.72        8.84     13.99 o 
  11  -3   1        0.99       11.15     14.60 o 
  12  -3   1       19.38       40.52     18.82 o 
 -10  -2   1        3.22       -1.98     13.35 o 
  -9  -2   1        6.54      -11.83     11.83 o 
  -8  -2   1        1.18       -3.19     10.90 o 
  -7  -2   1      363.46      293.64     19.27 o 
  -6  -2   1      123.48      120.93     12.61 o 
  -5  -2   1      265.87      214.60      7.90 o 
  -4  -2   1       42.61       70.87      6.15 o 
  -3  -2   1       50.01       48.05      5.70 o 
  -2  -2   1     2101.91     1877.14     23.25 o 
  -1  -2   1     1069.53     1002.39     12.27 o 
   0  -2   1     5269.06     6018.14     52.80 o 
   1  -2   1      134.11      145.56      5.53 o 
   2  -2   1     2561.55     2308.13     36.06 o 
   3  -2   1       98.20      106.95      4.22 o 
   4  -2   1     1012.64     1045.06     17.55 o 
   5  -2   1      276.62      270.78      7.59 o 
   6  -2   1       94.57      106.78      6.47 o 
   7  -2   1      501.43      477.01     16.13 o 
   8  -2   1      156.00      161.10     12.00 o 
   9  -2   1        0.01        6.97     12.29 o 
  10  -2   1       15.67       15.97     15.05 o 
  11  -2   1        6.15       19.96     15.59 o 
  12  -2   1        2.08       28.97     17.38 o 
 -12  -1   1        7.32       26.90     15.61 o 
  -9  -1   1        6.33       39.37     11.82 o 
  -8  -1   1       26.39       28.84     11.99 o 
  -7  -1   1       78.61       74.97      7.83 o 
  -6  -1   1      264.20      275.72     10.16 o 
  -5  -1   1       36.42       44.84      6.30 o 
  -4  -1   1      310.45      316.06     10.87 o 
  -3  -1   1      939.25      814.01     12.22 o 
  -2  -1   1    11485.80    10718.07     91.61 o 
  -1  -1   1     6335.57     6093.07     74.62 o 
   1  -1   1       29.30       27.34      4.64 o 
   2  -1   1      137.69      161.74     10.59 o 
   3  -1   1     2238.75     2318.51     20.71 o 
   4  -1   1        6.73       -2.65      2.83 o 
   5  -1   1       91.48      109.25      5.75 o 
   6  -1   1       15.87       14.57      5.27 o 
   7  -1   1       68.96       91.23      9.27 o 
   8  -1   1      140.04      152.62     18.91 o 
   9  -1   1       50.97       57.67     15.50 o 
  10  -1   1        0.17       -3.24     12.46 o 
  11  -1   1        0.08        3.61     13.33 o 
  12  -1   1       10.20       28.51     17.05 o 
 -12   0   1        6.84       44.40     15.91 o 
 -11   0   1        2.44       15.65     13.93 o 
  -9   0   1      192.89      203.04     17.63 o 
  -8   0   1       50.69       39.79     12.45 o 
  -7   0   1      255.78      273.77     11.63 o 
  -6   0   1       99.33      126.25     10.85 o 
  -5   0   1      252.34      289.50      9.44 o 
  -4   0   1      737.05      730.93     15.81 o 
  -3   0   1        1.94       -1.21      3.81 o 
  -2   0   1     1564.45     1518.89     19.22 o 
  -1   0   1     5005.05     4868.10     43.10 o 
   1   0   1    13114.88    12620.76    159.90 o 
   2   0   1     6588.07     6392.30     97.30 o 
   3   0   1      204.56      177.18      5.72 o 
   4   0   1      233.26      226.71      7.18 o 
   5   0   1       42.88       53.20      5.31 o 
   6   0   1       54.25       67.31      6.45 o 
   7   0   1        1.03        1.04      9.32 o 
   8   0   1        4.45      -11.67     11.67 o 
   9   0   1        0.23        9.20     12.32 o 
  10   0   1       32.11       67.88     16.71 o 
  11   0   1        1.92       16.10     13.90 o 
  12   0   1       26.21       36.26     17.69 o 
 -12   1   1       64.44       74.58     19.00 o 
 -11   1   1        4.73       22.33     14.34 o 
 -10   1   1       61.68       75.74     16.64 o 
  -8   1   1       28.18       50.90     12.96 o 
  -7   1   1      358.62      372.97     18.48 o 
  -6   1   1     1751.16     1633.85     24.11 o 
  -5   1   1        4.74       14.20      4.61 o 
  -4   1   1      882.38     1116.80     16.55 o 
  -3   1   1     1325.92     1281.79     16.76 o 
  -2   1   1      189.75      182.31      7.84 o 
  -1   1   1       48.84       52.28      5.32 o 
   0   1   1     7931.13     8652.76    103.75 o 
   1   1   1        9.20       10.42      3.65 o 
   2   1   1     4039.01     3894.02     52.17 o 
   3   1   1        3.15        2.07      2.52 o 
   4   1   1      716.60      730.72     11.82 o 
   5   1   1      138.13      179.18     10.17 o 
   6   1   1      147.81      119.41      7.59 o 
   7   1   1        2.28        3.68     10.26 o 
   8   1   1        1.02      -10.22     10.22 o 
  10   1   1        0.26        6.38     13.38 o 
  11   1   1        0.00        3.17     13.96 o 
  12   1   1       20.22       50.27     17.81 o 
 -12   2   1       37.58       43.05     16.37 o 
 -11   2   1        2.71       20.43     14.40 o 
 -10   2   1        0.01        8.16     13.24 o 
  -9   2   1       51.02       44.81      9.33 o 
  -8   2   1       79.56       78.76      9.96 o 
  -7   2   1       18.15       12.11      5.45 o 
  -6   2   1     1912.35     1800.85     25.73 o 
  -5   2   1       46.57       81.43      6.33 o 
  -4   2   1      432.68      422.96     10.17 o 
  -3   2   1     1679.16     1700.56     16.83 o 
  -2   2   1     1761.63     1668.12     15.44 o 
  -1   2   1     4711.70     4450.86     41.06 o 
   0   2   1     4009.68     4248.77     40.44 o 
   1   2   1     2853.09     2579.51     37.86 o 
   2   2   1     4486.13     4332.03     59.56 o 
   3   2   1     1097.87      989.82     22.33 o 
   4   2   1        4.67       14.08      3.06 o 
   5   2   1       78.56       70.26      5.35 o 
   6   2   1      238.72      234.10     16.42 o 
   7   2   1      342.05      314.38     19.50 o 
   8   2   1       81.91       56.59     13.80 o 
  11   2   1        7.51       29.24     14.68 o 
  12   2   1        0.60       -2.87     14.98 o 
 -11   3   1       29.49       52.40     16.51 o 
 -10   3   1       42.70       67.77     15.37 o 
  -9   3   1       60.92       70.19     10.11 o 
  -8   3   1      661.55      587.80     26.64 o 
  -7   3   1      150.77      144.09      8.20 o 
  -6   3   1        7.46        3.96      4.63 o 
  -5   3   1      150.26      169.08      6.84 o 
  -4   3   1      806.53      783.77     13.32 o 
  -3   3   1      389.43      348.64      6.96 o 
  -2   3   1     1348.80     1274.26     15.56 o 
  -1   3   1       81.52       67.86      4.85 o 
   0   3   1     2374.19     2589.24     26.87 o 
   1   3   1        2.87        8.89      2.94 o 
   2   3   1     1553.09     1555.79     29.89 o 
   3   3   1      702.05      694.18     20.31 o 
   4   3   1        6.21       10.92      7.65 o 
   5   3   1       90.63       85.67     12.11 o 
   6   3   1      361.30      333.27     18.20 o 
   7   3   1      540.25      529.74     24.35 o 
   8   3   1      248.85      244.52     20.24 o 
   9   3   1        1.55        1.47     12.04 o 
  11   3   1        0.73       22.72     15.23 o 
 -10   4   1       13.87        4.05     10.85 o 
  -9   4   1       30.63       43.50     11.87 o 
  -8   4   1      169.60      168.50     15.96 o 
  -7   4   1      185.04      175.40     11.67 o 
  -6   4   1       29.43       19.21      5.06 o 
  -5   4   1       31.72       37.78      6.05 o 
  -4   4   1      553.04      579.41      9.90 o 
  -3   4   1       68.92       80.60      4.40 o 
  -2   4   1     1545.16     1427.84     19.38 o 
  -1   4   1     1981.43     1762.56     21.91 o 
   0   4   1        6.53        2.40      3.63 o 
   1   4   1      393.52      427.04      8.98 o 
   2   4   1      344.07      366.84     15.09 o 
   3   4   1      386.45      382.01     16.85 o 
   4   4   1      159.51      152.24     13.31 o 
   5   4   1       40.67       43.80     11.20 o 
   6   4   1      349.76      334.09     20.97 o 
   7   4   1       48.08       76.50     16.36 o 
   8   4   1       43.20       39.99     14.79 o 
   9   4   1        3.63      -13.35     13.35 o 
 -11   5   1        9.72       18.31     13.18 o 
 -10   5   1        3.60       16.71     12.24 o 
  -9   5   1        1.11       -9.14     11.68 o 
  -8   5   1      113.06      119.57     11.48 o 
  -7   5   1        5.50       -0.11      7.59 o 
  -6   5   1      249.49      231.40      8.82 o 
  -5   5   1      190.77      168.29      7.23 o 
  -4   5   1       28.41       33.78      4.22 o 
  -3   5   1      571.73      577.74      9.73 o 
  -2   5   1      418.05      461.52     11.25 o 
  -1   5   1      138.58      111.33      6.58 o 
   0   5   1       33.30       30.14      4.73 o 
   1   5   1      393.92      373.89     14.74 o 
   2   5   1      462.77      496.53      9.61 o 
   3   5   1      115.36      111.40     12.46 o 
   4   5   1       43.17       36.80     11.82 o 
   5   5   1      513.25      463.44     22.37 o 
   6   5   1       39.88       30.10     13.80 o 
   7   5   1       48.71       72.86     15.60 o 
   8   5   1       65.48       70.83     16.04 o 
   9   5   1        0.19       -0.05     15.27 o 
  10   5   1        3.89      -14.47     14.47 o 
 -11   6   1        8.61       26.23     15.47 o 
 -10   6   1        2.17       -1.91     12.68 o 
  -9   6   1        1.25        1.16     12.00 o 
  -8   6   1        0.14       -2.69     10.87 o 
  -7   6   1      525.61      550.84     26.95 o 
  -6   6   1       66.27       74.49      8.99 o 
  -5   6   1      100.20       99.09      7.66 o 
  -4   6   1        1.47       -0.71      3.70 o 
  -3   6   1       33.78       24.02      5.45 o 
  -2   6   1      472.75      446.53     12.44 o 
  -1   6   1       65.95       49.26      6.24 o 
   0   6   1      148.60      202.79     17.91 o 
   1   6   1       86.96       87.02     11.37 o 
   2   6   1        0.33        6.40      3.90 o 
   3   6   1       35.70       34.70     10.97 o 
   4   6   1        0.09        0.41     10.76 o 
   5   6   1       37.48       47.08     14.09 o 
   6   6   1      868.18      789.06     30.91 o 
   7   6   1        0.91       -7.64     13.13 o 
   8   6   1       10.50        3.96     13.51 o 
   9   6   1       13.69      -10.78     14.64 o 
  10   6   1        1.51        7.21     18.34 o 
 -12   7   1       13.64       14.42     17.63 o 
 -11   7   1        1.41       -9.50     14.17 o 
 -10   7   1       10.13       18.08     13.72 o 
  -9   7   1       38.59       27.52     14.29 o 
  -8   7   1      212.25      233.66     21.03 o 
  -7   7   1      122.56      111.62     16.75 o 
  -6   7   1       68.35       49.32     14.10 o 
  -5   7   1       45.74       48.67      7.28 o 
  -4   7   1       41.29       51.05      7.28 o 
  -3   7   1       43.35       44.31      6.77 o 
  -2   7   1      324.71      293.63     11.20 o 
  -1   7   1     1255.95     1121.38     19.88 o 
   0   7   1      255.47      309.22     10.98 o 
   1   7   1      178.57      182.58      9.04 o 
   2   7   1        5.88       11.81      4.91 o 
   3   7   1      107.90      111.10     14.52 o 
   4   7   1       16.96        1.80     12.54 o 
   5   7   1        2.76        0.19     14.69 o 
   6   7   1      125.53      163.04     19.28 o 
   7   7   1       52.38       49.60     17.42 o 
   8   7   1       38.94       15.61     16.90 o 
   9   7   1        0.43      -10.46     16.87 o 
  10   7   1        2.46       -6.96     18.82 o 
 -11   8   1        1.85       -1.92     15.81 o 
 -10   8   1       34.51       70.75     17.71 o 
  -9   8   1      123.97      126.60     20.37 o 
  -8   8   1       38.43       28.09     13.95 o 
  -7   8   1      375.70      357.57     24.30 o 
  -6   8   1      207.06      222.21     20.69 o 
  -5   8   1      467.93      374.40     22.06 o 
  -4   8   1        0.03       -3.32      6.08 o 
  -3   8   1      234.39      206.14     18.58 o 
  -2   8   1       69.05       71.92      8.00 o 
  -1   8   1       52.14       45.08      7.49 o 
   0   8   1       15.83       32.10      9.03 o 
   1   8   1      757.49      661.95     22.76 o 
   2   8   1      102.47      100.53     16.22 o 
   3   8   1        4.40        2.38     12.81 o 
   4   8   1       56.00       33.91     14.74 o 
   5   8   1       13.72       15.83     14.52 o 
   6   8   1        0.62       -3.06     13.16 o 
   7   8   1       33.06       15.02     15.61 o 
   8   8   1        7.91      -12.48     14.97 o 
   9   8   1        1.25      -17.49     17.49 o 
  10   8   1        9.78        2.41     20.80 o 
 -11   9   1       25.83       53.00     18.75 o 
 -10   9   1        0.00       13.32     15.24 o 
  -9   9   1       23.17       50.02     16.52 o 
  -8   9   1       18.69        8.88     12.94 o 
  -7   9   1      212.92      204.58     21.20 o 
  -6   9   1       52.47       72.79     15.28 o 
  -5   9   1     1009.49      867.12     32.58 o 
  -4   9   1       46.59       47.60      8.45 o 
  -3   9   1       38.13       35.12     11.59 o 
  -2   9   1      332.86      314.87     13.71 o 
  -1   9   1       16.99       20.86      7.30 o 
   0   9   1       71.28       89.05      9.41 o 
   1   9   1       40.23       40.07      8.03 o 
   2   9   1      171.40      187.84     19.59 o 
   3   9   1       14.20       16.34     15.71 o 
   4   9   1      149.13      146.99     19.02 o 
   5   9   1        7.03        6.20     13.15 o 
   6   9   1        0.07       -7.62     13.44 o 
   7   9   1        0.20       13.78     15.45 o 
   8   9   1        0.00      -17.24     17.24 o 
   9   9   1       11.77       20.35     18.72 o 
 -10  10   1       11.47        5.75     15.90 o 
  -9  10   1        2.70       14.06     15.15 o 
  -8  10   1       11.88       17.26     14.01 o 
  -7  10   1       24.73       41.37     14.44 o 
  -6  10   1       50.05       42.29     14.16 o 
  -5  10   1      352.34      334.74     24.12 o 
  -4  10   1      199.86      171.79     18.30 o 
  -3  10   1       73.27       60.79      9.66 o 
  -2  10   1       43.39       49.82     16.13 o 
  -1  10   1       99.59      115.73     19.70 o 
   0  10   1       66.49       61.61      9.58 o 
   1  10   1       14.83        9.21     14.03 o 
   2  10   1      243.50      207.44     21.38 o 
   3  10   1       22.62       15.92     14.55 o 
   4  10   1       98.42      100.98     17.94 o 
   5  10   1       14.72       20.80     15.59 o 
   6  10   1       12.03        1.90     15.83 o 
   7  10   1        6.80       -3.88     15.83 o 
   8  10   1       35.63       19.65     20.80 o 
   9  10   1        5.65      -12.71     19.01 o 
 -10  11   1        0.13       13.76     16.29 o 
  -9  11   1       15.70       11.16     15.61 o 
  -8  11   1        0.27        5.37     13.96 o 
  -7  11   1        2.04      -10.53     12.49 o 
  -6  11   1       44.98       41.32     15.19 o 
  -5  11   1        3.72       11.82     12.45 o 
  -4  11   1      516.63      454.25     25.26 o 
  -3  11   1        3.50        6.62      7.69 o 
  -2  11   1        0.33       -7.30      7.30 o 
  -1  11   1        8.20        3.40      7.82 o 
   0  11   1        3.15        2.00     12.85 o 
   1  11   1       53.43       54.54     16.04 o 
   2  11   1        1.03       -1.12     13.99 o 
   3  11   1       28.12       28.18     15.73 o 
   4  11   1        2.13       10.16     15.81 o 
   5  11   1        5.40       -5.32     16.76 o 
   6  11   1       15.02       17.12     18.48 o 
   7  11   1        4.48      -16.80     16.80 o 
   8  11   1        0.13        4.40     19.97 o 
  -9  12   1       10.66        6.67     15.29 o 
  -8  12   1        6.15       -1.80     15.27 o 
  -7  12   1      120.02      119.08     21.08 o 
  -6  12   1        9.06        2.60     13.23 o 
  -5  12   1       24.08       35.47     14.22 o 
  -4  12   1       25.11       21.10     13.14 o 
  -3  12   1        1.10       -1.97     11.17 o 
  -2  12   1        4.90        9.65      7.87 o 
  -1  12   1      179.67      192.73     13.04 o 
   0  12   1       92.26      110.68     18.19 o 
   1  12   1        6.38       -5.61     14.90 o 
   2  12   1       13.64        7.52     15.49 o 
   3  12   1       14.80       17.43     17.72 o 
   4  12   1       78.51       65.07     20.23 o 
   5  12   1       40.64       17.17     17.69 o 
   6  12   1       44.32       35.35     19.51 o 
   7  12   1        3.82       -2.29     21.54 o 
  -8  13   1       30.30       33.06     17.50 o 
  -7  13   1        8.45       12.54     16.32 o 
  -6  13   1       22.83       18.37     14.93 o 
  -5  13   1       64.67       87.63     18.98 o 
  -4  13   1        2.10        6.30     13.58 o 
  -3  13   1       16.88       25.67     13.92 o 
  -2  13   1       75.66       59.72     10.78 o 
  -1  13   1       22.92       10.73     15.08 o 
   0  13   1       21.92       15.89     15.86 o 
   1  13   1        1.84      -14.51     14.51 o 
   2  13   1        5.97      -15.66     15.66 o 
   3  13   1        0.70        2.15     15.65 o 
   4  13   1        2.29       -6.37     15.59 o 
   5  13   1       57.53       17.45     19.34 o 
   6  13   1        3.17       -9.55     17.99 o 
  -7  14   1       32.03       45.76     19.14 o 
  -6  14   1        2.23       -1.26     15.00 o 
  -5  14   1       22.95       18.88     14.72 o 
  -4  14   1       40.30       44.26     15.27 o 
  -3  14   1        7.58       -0.77     13.33 o 
  -1  14   1        6.25      -12.27     12.27 o 
   0  14   1       53.21       65.22     19.43 o 
   1  14   1        1.76      -15.24     15.24 o 
   2  14   1        1.08      -16.13     16.13 o 
   3  14   1        0.18      -14.17     16.48 o 
   4  14   1        0.86      -16.02     18.09 o 
   5  14   1       17.78        9.78     21.97 o 
  -6  15   1       34.40       64.93     18.64 o 
  -5  15   1        0.08       12.39     14.99 o 
  -4  15   1       30.26       22.54     16.17 o 
  -3  15   1       15.23        2.04     13.70 o 
  -1  15   1        4.00        0.57     15.48 o 
   0  15   1       15.07        9.19     16.59 o 
   1  15   1        0.01       -4.76     17.65 o 
   2  15   1        0.22       22.46     20.24 o 
   3  15   1        1.67       17.81     19.08 o 
  -4  16   1        1.48       -5.72     16.02 o 
   0  16   1       31.76       13.94     18.07 o 
   1  16   1        2.51       13.99     19.23 o 
   2  16   1        1.77       -1.11     18.34 o 
  -3 -16   2       16.80        6.02     20.67 o 
  -2 -16   2       18.91       39.79     20.72 o 
   3 -16   2        3.03        5.33     15.32 o 
   4 -16   2        7.63       13.67     15.60 o 
   5 -16   2        0.61      -13.33     15.25 o 
  -5 -15   2        1.02      -12.68     19.36 o 
  -4 -15   2        1.91      -16.04     16.04 o 
  -3 -15   2        4.79       -3.20     16.54 o 
  -2 -15   2        5.58      -13.43     17.20 o 
  -1 -15   2        7.32        6.24     15.81 o 
   2 -15   2        0.76       -9.82     13.03 o 
   3 -15   2       17.34       18.17     15.74 o 
   4 -15   2       10.17        6.19     14.48 o 
   5 -15   2        0.10       16.80     16.69 o 
   6 -15   2       26.16       23.30     17.04 o 
  -6 -14   2       22.16       19.83     21.51 o 
  -5 -14   2       16.82       14.12     19.81 o 
  -4 -14   2        7.15       -0.65     16.79 o 
  -3 -14   2        0.58      -11.00     15.41 o 
  -2 -14   2        0.05      -15.30     15.30 o 
  -1 -14   2        0.86        1.96     15.29 o 
   0 -14   2        3.52       27.04     16.30 o 
   1 -14   2        7.50       32.88     13.48 o 
   2 -14   2       68.68       73.27     16.14 o 
   3 -14   2        9.32        5.87     13.17 o 
   4 -14   2       24.63       28.96     15.21 o 
   5 -14   2       53.33       42.33     16.41 o 
   6 -14   2        6.07       12.58     15.01 o 
   7 -14   2       55.50       77.61     20.01 o 
  -7 -13   2        0.01       -4.89     17.84 o 
  -6 -13   2        4.75      -16.98     17.33 o 
  -5 -13   2        2.06      -15.65     15.65 o 
  -4 -13   2        1.97       -1.89     15.21 o 
  -3 -13   2        0.86        3.03     15.16 o 
  -2 -13   2       15.37        9.79     15.09 o 
  -1 -13   2        0.79      -14.29     14.29 o 
   0 -13   2       65.11       69.49     11.31 o 
   1 -13   2        3.82        2.56     11.14 o 
   2 -13   2       96.17      131.63     18.73 o 
   3 -13   2       52.36       46.88     15.18 o 
   4 -13   2       23.99       26.85     14.90 o 
   5 -13   2        0.26       14.54     14.23 o 
   6 -13   2       63.98       78.44     18.57 o 
   7 -13   2       59.53       82.24     19.03 o 
   8 -13   2       61.06       74.02     19.23 o 
  -8 -12   2        4.49      -18.17     18.17 o 
  -7 -12   2        9.24        5.16     16.46 o 
  -6 -12   2       28.45        6.42     15.10 o 
  -5 -12   2        1.80       15.81     16.68 o 
  -4 -12   2        4.07      -13.60     13.60 o 
  -3 -12   2        0.38       -0.63     13.69 o 
  -2 -12   2        1.16      -12.52     12.52 o 
  -1 -12   2        0.59      -13.68     13.68 o 
   0 -12   2       40.98       44.91     12.35 o 
   1 -12   2      110.17      110.72     11.89 o 
   2 -12   2       10.68       -4.60     11.22 o 
   3 -12   2       24.90       29.15     13.46 o 
   4 -12   2        7.83      -10.93     11.64 o 
   5 -12   2      126.64      142.52     19.30 o 
   6 -12   2        1.18       -9.40     12.93 o 
   7 -12   2       12.92        6.47     14.19 o 
   8 -12   2      104.56      132.51     21.64 o 
   9 -12   2       27.65       61.99     20.74 o 
  -9 -11   2       11.06       24.85     20.84 o 
  -8 -11   2        3.86        0.79     18.98 o 
  -7 -11   2        2.45       -0.72     14.99 o 
  -6 -11   2       60.62       58.91     19.07 o 
  -5 -11   2       87.50       52.40     18.26 o 
  -4 -11   2      224.42      213.94     21.57 o 
  -3 -11   2       78.53       79.47     16.23 o 
  -2 -11   2        1.29        6.41     12.69 o 
  -1 -11   2        3.46        9.64      8.69 o 
   0 -11   2      202.60      267.69     14.58 o 
   1 -11   2       66.42       67.84     10.38 o 
   2 -11   2       28.21        2.80     11.27 o 
   3 -11   2      136.17      115.34     16.92 o 
   4 -11   2       47.64       53.48     13.93 o 
   5 -11   2        4.63       -3.98     11.88 o 
   6 -11   2        2.87      -11.07     11.07 o 
   7 -11   2        8.95        6.45     14.15 o 
   8 -11   2        2.70        4.72     14.39 o 
   9 -11   2       26.25       30.16     17.96 o 
  10 -11   2        1.28        3.19     15.89 o 
 -10 -10   2        2.18      -17.23     17.23 o 
  -9 -10   2       13.09       25.87     18.83 o 
  -8 -10   2        1.13      -16.30     16.30 o 
  -7 -10   2       25.52       17.41     15.27 o 
  -6 -10   2        8.01       -4.51     14.84 o 
  -5 -10   2       86.19       73.52     16.42 o 
  -4 -10   2       66.20       73.79     17.29 o 
  -3 -10   2      339.65      376.74     25.40 o 
  -2 -10   2        4.11        2.19      7.73 o 
  -1 -10   2       16.36       22.70      8.07 o 
   0 -10   2      487.63      493.74     20.58 o 
   1 -10   2        1.38       -4.64      7.82 o 
   2 -10   2       91.37       82.19      9.81 o 
   3 -10   2       34.72       53.42     14.26 o 
   4 -10   2       62.08       57.00     14.77 o 
   5 -10   2       30.35       33.41     13.17 o 
   6 -10   2        0.04      -10.35     10.35 o 
   7 -10   2       24.06       49.94     15.26 o 
   8 -10   2       23.69       43.25     15.66 o 
   9 -10   2        7.86        5.83     15.01 o 
  10 -10   2        2.29       -7.81     16.86 o 
 -10  -9   2       16.23        4.14     20.54 o 
  -9  -9   2       41.95       30.14     19.98 o 
  -8  -9   2        4.29       10.74     17.25 o 
  -7  -9   2       10.38        5.52     14.36 o 
  -6  -9   2       30.96       14.10     13.60 o 
  -5  -9   2        1.67      -11.27     11.64 o 
  -4  -9   2        0.38       -4.55     12.93 o 
  -3  -9   2      116.01      151.27     17.40 o 
  -2  -9   2        9.60        8.46      7.80 o 
  -1  -9   2       96.89       82.42      8.52 o 
   0  -9   2      159.47      173.60     10.87 o 
   1  -9   2      133.48      171.42     16.00 o 
   2  -9   2        8.89        4.19      6.90 o 
   3  -9   2        0.55       -5.13     10.66 o 
   4  -9   2       37.65       32.05     13.25 o 
   5  -9   2      522.23      503.70     18.08 o 
   6  -9   2       11.26       21.89     12.39 o 
   7  -9   2        5.22       24.49     13.33 o 
   8  -9   2      185.08      199.22     22.53 o 
   9  -9   2       49.36       67.60     16.41 o 
  10  -9   2       15.69       16.73     17.05 o 
  11  -9   2        0.18       21.24     16.02 o 
 -11  -8   2        4.09      -11.77     20.68 o 
 -10  -8   2        7.74       10.28     18.03 o 
  -9  -8   2        4.89      -15.54     15.54 o 
  -8  -8   2       14.04       -2.52     15.70 o 
  -7  -8   2        0.13        1.55     13.31 o 
  -6  -8   2        8.44       13.05     12.82 o 
  -5  -8   2       10.13       12.97     13.11 o 
  -4  -8   2      100.74       94.71     15.32 o 
  -3  -8   2        2.57        3.56     10.21 o 
  -2  -8   2        8.20        7.78      5.92 o 
  -1  -8   2        5.99       10.18      9.31 o 
   0  -8   2       19.33       41.61      6.95 o 
   1  -8   2      154.76      136.42     14.85 o 
   2  -8   2       16.53       10.97      6.07 o 
   3  -8   2       24.15       17.53     10.57 o 
   4  -8   2       82.12       84.38     10.26 o 
   5  -8   2       27.16       25.87      8.89 o 
   6  -8   2      107.99      118.21     13.88 o 
   7  -8   2       97.79      118.58     18.23 o 
   8  -8   2        2.25        0.27     11.46 o 
   9  -8   2       81.49       78.33     16.53 o 
  10  -8   2        0.94        6.28     13.64 o 
  11  -8   2        6.67       24.93     17.25 o 
 -11  -7   2        3.47      -15.16     15.16 o 
 -10  -7   2        2.42        0.03     15.60 o 
  -9  -7   2       12.39        5.45     16.38 o 
  -8  -7   2       11.78       19.47     14.05 o 
  -7  -7   2       98.41      104.07     17.79 o 
  -6  -7   2       54.38       37.49     14.34 o 
  -5  -7   2       59.66       88.72     14.95 o 
  -4  -7   2      232.19      242.19     17.55 o 
  -3  -7   2      110.98      102.45      7.58 o 
  -2  -7   2       28.00       34.73      5.97 o 
  -1  -7   2        5.04       -2.54      4.98 o 
   0  -7   2        8.57        6.22      4.89 o 
   1  -7   2        0.04        2.45      4.99 o 
   2  -7   2       12.34        4.89      4.87 o 
   3  -7   2      376.03      393.37      9.29 o 
   4  -7   2        3.21        3.66      6.43 o 
   5  -7   2        4.80        3.05      7.21 o 
   6  -7   2     1161.78     1169.94     25.73 o 
   7  -7   2      176.34      187.58     13.46 o 
   8  -7   2      154.56      158.59     14.38 o 
   9  -7   2        4.71       16.61     13.87 o 
  10  -7   2        4.53       10.84     14.17 o 
 -11  -6   2       26.01       16.92     17.22 o 
 -10  -6   2        6.97       -7.93     14.63 o 
  -9  -6   2        0.06       -9.05     14.63 o 
  -8  -6   2       72.01       82.67     16.99 o 
  -7  -6   2       78.89       77.15     15.98 o 
  -6  -6   2        1.69       -2.29     11.99 o 
  -5  -6   2       21.58       28.13     11.61 o 
  -4  -6   2       15.27       17.12      8.51 o 
  -3  -6   2        5.49       11.14      4.96 o 
  -2  -6   2       83.18       87.58     12.09 o 
  -1  -6   2      143.12      171.73      8.34 o 
   0  -6   2      308.95      359.54     10.45 o 
   1  -6   2     1321.51     1287.19     19.11 o 
   2  -6   2      367.67      365.76     10.29 o 
   3  -6   2       31.84       29.81      3.84 o 
   4  -6   2        8.32       19.43      7.03 o 
   5  -6   2      415.72      408.33     14.91 o 
   6  -6   2      753.40      683.85     19.48 o 
   7  -6   2      990.91     1021.93     24.79 o 
   8  -6   2       13.40       14.71      8.64 o 
   9  -6   2      101.59      107.93     17.16 o 
  10  -6   2        3.44       21.35     14.06 o 
 -11  -5   2        4.34      -10.89     16.95 o 
 -10  -5   2        0.48      -14.41     14.41 o 
  -9  -5   2        4.44        7.22     13.22 o 
  -8  -5   2        0.26      -13.12     13.12 o 
  -7  -5   2      380.18      358.32     22.25 o 
  -6  -5   2       81.87       60.12     13.60 o 
  -5  -5   2      191.21      224.75     15.90 o 
  -4  -5   2      180.13      222.04      8.85 o 
  -3  -5   2       10.32       53.62      5.59 o 
  -2  -5   2      344.70      394.26     11.37 o 
  -1  -5   2       31.56       36.44      4.86 o 
   0  -5   2       27.09       32.53      7.68 o 
   1  -5   2     3698.80     3464.76     35.96 o 
   2  -5   2       68.21      112.74      8.17 o 
   3  -5   2      480.75      516.92      8.42 o 
   4  -5   2      315.30      294.99     11.33 o 
   5  -5   2       64.13       66.29      8.39 o 
   6  -5   2      304.13      298.68     23.99 o 
   7  -5   2      668.86      631.72     34.86 o 
   8  -5   2        7.63        2.69      8.94 o 
   9  -5   2       30.69       17.79     18.55 o 
  10  -5   2        0.37       -9.92     12.66 o 
  11  -5   2        0.46        2.46     16.60 o 
 -11  -4   2        1.21        2.30     16.34 o 
 -10  -4   2       11.65        1.53     14.73 o 
  -9  -4   2      229.91      242.31     20.33 o 
  -8  -4   2      231.43      227.36     19.41 o 
  -7  -4   2      237.88      221.19     18.70 o 
  -6  -4   2      238.03      266.64     18.96 o 
  -5  -4   2      276.48      264.34      9.19 o 
  -4  -4   2      714.69      768.39     13.77 o 
  -3  -4   2     2578.05     2656.38     29.62 o 
  -2  -4   2      252.18      225.47      7.51 o 
  -1  -4   2     3250.96     2903.93     55.67 o 
   0  -4   2     1765.38     1853.28     22.52 o 
   1  -4   2      921.99      888.22     11.10 o 
   2  -4   2       20.16       49.52      5.48 o 
   3  -4   2     2043.22     2032.63     35.62 o 
   4  -4   2      162.92      150.26      8.76 o 
   5  -4   2       31.19       45.02      9.96 o 
   6  -4   2      458.44      437.93     14.91 o 
   7  -4   2        5.27        1.43      7.46 o 
   8  -4   2      127.86      143.06     11.71 o 
   9  -4   2       27.15       28.32      9.28 o 
  10  -4   2       44.85       64.44     17.68 o 
  11  -4   2       29.15       45.93     18.43 o 
  12  -4   2       22.10       55.16     21.03 o 
 -11  -3   2        0.01        0.41     14.17 o 
 -10  -3   2       16.42       40.37     15.33 o 
  -9  -3   2      116.90      131.45     18.44 o 
  -8  -3   2      430.17      471.10     24.05 o 
  -7  -3   2       28.34        3.34     12.07 o 
  -6  -3   2        0.13        1.13      5.45 o 
  -5  -3   2       51.42       58.24      5.78 o 
  -4  -3   2      267.18      252.99      8.35 o 
  -3  -3   2        1.85        2.59      3.61 o 
  -2  -3   2     2015.87     1997.19     22.68 o 
  -1  -3   2      718.38      647.20     18.75 o 
   0  -3   2     1071.26     1182.45     35.54 o 
   1  -3   2     2346.82     2093.19     24.94 o 
   2  -3   2     3656.87     3470.71     46.86 o 
   3  -3   2       86.43       69.20      5.99 o 
   4  -3   2       20.90       24.63      3.27 o 
   5  -3   2      506.45      520.90      9.52 o 
   6  -3   2       10.70        7.25      6.24 o 
   7  -3   2      460.41      408.55     15.72 o 
   8  -3   2      298.87      251.82     15.05 o 
   9  -3   2        8.34       14.66     13.65 o 
  10  -3   2        2.18        9.46     13.89 o 
  11  -3   2        0.06      -14.51     14.51 o 
  12  -3   2        3.24       18.19     18.64 o 
 -10  -2   2        2.01       17.08     12.45 o 
  -9  -2   2        2.48       13.70     12.01 o 
  -8  -2   2       49.24       45.64     13.87 o 
  -7  -2   2      112.79      115.46      8.91 o 
  -6  -2   2       16.29       17.71      5.50 o 
  -5  -2   2     1282.69     1198.68     18.57 o 
  -4  -2   2       60.50       56.24      6.76 o 
  -3  -2   2        6.88        8.59      3.67 o 
  -2  -2   2      354.41      383.91      8.58 o 
  -1  -2   2     1547.01     1562.67     17.69 o 
   0  -2   2     5474.77     6254.06     55.19 o 
   1  -2   2      118.77      122.73      6.70 o 
   2  -2   2      721.55      642.77     12.01 o 
   3  -2   2      548.39      510.57     11.44 o 
   4  -2   2      964.37      929.98     16.97 o 
   5  -2   2      647.90      702.18     11.26 o 
   6  -2   2      110.04      112.87      6.51 o 
   7  -2   2      152.47      164.44     11.76 o 
   8  -2   2        0.15       -3.85     12.25 o 
   9  -2   2      116.32      109.19     17.75 o 
  10  -2   2       13.01       15.33     14.53 o 
  11  -2   2       12.41       28.91     16.82 o 
  12  -2   2       19.49       41.76     19.82 o 
 -10  -1   2       27.72       11.34     13.39 o 
  -9  -1   2       22.61       34.36     13.20 o 
  -8  -1   2       20.52       26.18     13.10 o 
  -7  -1   2      386.58      318.59     12.06 o 
  -6  -1   2      494.11      592.76     18.99 o 
  -5  -1   2      586.61      586.41     12.96 o 
  -4  -1   2        0.17       10.02      5.93 o 
  -3  -1   2        0.52       -1.80      3.47 o 
  -2  -1   2       71.30       57.08      4.53 o 
  -1  -1   2     1696.87     1507.83     16.48 o 
   0  -1   2        1.00        2.00      1.46 o 
   1  -1   2     2752.50     2746.03     28.50 o 
   2  -1   2       76.40      125.56      7.60 o 
   3  -1   2      479.32      475.41      7.68 o 
   4  -1   2     1789.53     1846.38     18.97 o 
   5  -1   2       58.59       75.71      5.29 o 
   6  -1   2       40.88       33.79      6.92 o 
   7  -1   2       14.33       13.03      6.99 o 
   8  -1   2      171.15      143.04     18.65 o 
   9  -1   2       13.14       15.28     13.90 o 
  10  -1   2        0.84       20.85     14.40 o 
  11  -1   2        3.51        6.85     14.20 o 
  12  -1   2        3.99      -14.70     15.57 o 
 -12   0   2        2.51       65.69     17.59 o 
  -9   0   2        7.05       43.09     12.72 o 
  -8   0   2       11.11       -1.14      6.75 o 
  -7   0   2      109.22      113.44      8.88 o 
  -6   0   2      113.77      104.12      7.88 o 
  -5   0   2      521.36      572.31     13.00 o 
  -4   0   2       59.87       57.75      5.09 o 
  -3   0   2      566.49      511.67     10.41 o 
  -2   0   2      357.91      302.38     13.47 o 
  -1   0   2     1760.35     1752.55     18.51 o 
   0   0   2     1520.06     1552.84     13.35 o 
   1   0   2    24178.33    22490.70    164.13 o 
   2   0   2     1269.35     1210.23     12.49 o 
   3   0   2      466.83      505.91      8.14 o 
   4   0   2      960.60      925.92     12.29 o 
   5   0   2      463.59      454.94      9.45 o 
   6   0   2      228.56      236.32      8.57 o 
   7   0   2      116.03      127.08     24.83 o 
   8   0   2        1.71       -2.02     11.43 o 
   9   0   2       22.47       37.15     14.46 o 
  10   0   2        0.74        1.32     13.50 o 
  11   0   2        9.11       20.52     15.23 o 
  12   0   2        9.72       21.73     18.10 o 
 -12   1   2       12.85       58.54     17.81 o 
 -11   1   2       15.82       35.24     14.86 o 
  -9   1   2       32.31       32.49     10.81 o 
  -8   1   2        0.72       -8.92      8.92 o 
  -7   1   2      328.13      309.00     12.33 o 
  -6   1   2      155.20      153.29     16.74 o 
  -5   1   2     1846.67     1759.30     24.42 o 
  -4   1   2     1887.02     1979.71     24.87 o 
  -3   1   2       61.85       44.17      4.64 o 
  -2   1   2     2957.08     2823.33     33.74 o 
  -1   1   2     2059.80     1906.11     20.48 o 
   0   1   2       16.20       15.20      2.66 o 
   1   1   2     6048.07     5999.98     44.57 o 
   2   1   2       45.21       59.34      6.45 o 
   3   1   2       71.64       67.91      4.20 o 
   4   1   2     2218.22     2278.33     25.39 o 
   5   1   2      330.30      391.64      9.95 o 
   6   1   2       60.34       70.49     11.34 o 
   7   1   2       93.46      102.71     13.85 o 
   8   1   2      159.89      142.48     19.49 o 
   9   1   2        0.11        6.97     13.03 o 
  10   1   2        4.55       16.04     14.54 o 
  11   1   2       15.01       47.25     17.01 o 
  12   1   2        3.23       11.88     16.54 o 
 -11   2   2       24.93       17.96     14.42 o 
 -10   2   2      274.11      320.13     23.17 o 
  -9   2   2        3.81        9.43      7.63 o 
  -8   2   2      108.31       99.65     14.14 o 
  -7   2   2      497.08      492.65     14.57 o 
  -6   2   2      288.22      279.78     10.79 o 
  -5   2   2      713.56      807.32     15.82 o 
  -4   2   2      781.86      877.55     15.29 o 
  -3   2   2      454.18      503.52     10.72 o 
  -2   2   2      383.66      390.66     26.33 o 
  -1   2   2     2287.11     2319.78     25.01 o 
   0   2   2     4797.45     5608.48     55.57 o 
   1   2   2     3107.11     2914.80     28.78 o 
   2   2   2       39.15       35.88      6.85 o 
   3   2   2        1.14        0.58      6.51 o 
   4   2   2      137.24      142.18      6.56 o 
   5   2   2       24.60       14.03      9.34 o 
   6   2   2        1.39       -4.69     10.08 o 
   7   2   2        4.16       -4.12     11.85 o 
   8   2   2        6.13       -3.13     12.33 o 
   9   2   2       26.72       23.53     13.81 o 
  10   2   2        8.62       18.57     13.99 o 
  11   2   2       10.41        5.83     15.20 o 
 -10   3   2      183.63      209.81     14.52 o 
  -9   3   2      157.75      173.93     12.56 o 
  -8   3   2      133.82      132.91      8.98 o 
  -7   3   2       13.44       10.40      5.67 o 
  -6   3   2      435.35      447.74     10.71 o 
  -5   3   2      106.81      124.90      6.47 o 
  -4   3   2      647.37      589.76     17.64 o 
  -3   3   2      234.60      204.71      5.47 o 
  -2   3   2       32.36       34.73      4.59 o 
  -1   3   2       92.51       85.48      5.50 o 
   0   3   2     1748.62     1875.22     32.30 o 
   1   3   2      511.73      573.41      9.71 o 
   2   3   2       14.00       14.87      6.96 o 
   3   3   2       19.22       26.82      8.84 o 
   4   3   2       37.30       38.49      9.38 o 
   5   3   2      153.45      142.11     13.82 o 
   6   3   2       72.80       81.45     14.36 o 
   7   3   2       48.20       36.04     14.05 o 
   8   3   2        1.24       -1.53     12.75 o 
  10   3   2       22.46       44.01     15.15 o 
  11   3   2       11.61       14.58     14.80 o 
 -11   4   2       42.39       49.26     14.62 o 
 -10   4   2        0.06        3.76     11.29 o 
  -9   4   2      191.73      200.20     19.20 o 
  -8   4   2        5.72        6.08      8.16 o 
  -7   4   2      238.97      225.57      9.59 o 
  -6   4   2       68.64       63.89      6.09 o 
  -5   4   2       94.23      111.84      6.16 o 
  -4   4   2      428.82      465.67      8.91 o 
  -3   4   2      762.47      693.24     14.27 o 
  -2   4   2      485.94      456.71     11.08 o 
  -1   4   2       36.65       51.19      6.69 o 
   0   4   2     1033.11     1123.91     16.48 o 
   1   4   2     1865.22     1885.52     32.80 o 
   2   4   2       85.26       88.15     10.27 o 
   3   4   2      518.85      470.59     18.68 o 
   4   4   2       41.78       58.75     11.80 o 
   5   4   2       51.73       49.52     13.33 o 
   6   4   2       10.40        8.45     13.07 o 
   7   4   2      181.97      217.25     20.69 o 
   8   4   2       67.22       62.05     15.08 o 
   9   4   2       11.16       -3.56     14.37 o 
  11   4   2        0.39       36.13     15.99 o 
 -11   5   2        0.13      -11.00     11.00 o 
 -10   5   2       40.45       46.67     14.63 o 
  -9   5   2       27.13       35.96     13.23 o 
  -8   5   2      404.65      327.09     23.35 o 
  -7   5   2      105.21       95.70      9.71 o 
  -6   5   2        0.04        3.75      4.97 o 
  -5   5   2       14.21       12.86      4.44 o 
  -4   5   2      305.77      274.40      7.60 o 
  -3   5   2        7.28        6.70      6.47 o 
  -2   5   2      305.59      269.09      9.96 o 
  -1   5   2      584.58      522.27     12.29 o 
   0   5   2     1425.93     1573.26     21.59 o 
   1   5   2      531.93      457.51     18.57 o 
   2   5   2       45.64       64.54      7.43 o 
   3   5   2      394.96      324.36     17.69 o 
   4   5   2       17.25       17.50     10.83 o 
   5   5   2      225.96      204.75     18.42 o 
   6   5   2      871.80      808.76     30.28 o 
   7   5   2       12.27       -6.53     12.15 o 
   8   5   2       28.52       22.01     14.40 o 
   9   5   2        8.06       -0.31     15.27 o 
  11   5   2        1.01       46.05     16.70 o 
 -11   6   2        0.10        1.05     13.56 o 
 -10   6   2       28.67       33.49     15.45 o 
  -9   6   2        6.74       18.30     12.94 o 
  -8   6   2       23.59       13.54     12.24 o 
  -7   6   2      272.47      241.00     21.03 o 
  -6   6   2        7.64       18.39      7.01 o 
  -5   6   2       41.96       36.50      6.83 o 
  -4   6   2        9.72       -0.02      5.25 o 
  -3   6   2      631.69      619.43     19.09 o 
  -2   6   2      796.36      803.10     16.97 o 
  -1   6   2       16.68       31.81      7.26 o 
   0   6   2      657.49      755.35     15.23 o 
   1   6   2      439.21      560.33     12.64 o 
   2   6   2      241.97      255.21      8.44 o 
   3   6   2      355.74      357.94     19.98 o 
   4   6   2        4.86        2.71     11.92 o 
   5   6   2      489.43      429.16     23.73 o 
   6   6   2      112.96      102.02     18.32 o 
   7   6   2      125.33      144.55     19.06 o 
   8   6   2        2.59      -13.25     13.25 o 
   9   6   2        6.06        2.63     16.54 o 
  10   6   2        5.10       -2.68     18.00 o 
 -12   7   2        5.32        9.48     16.08 o 
 -11   7   2        6.71       17.97     14.63 o 
 -10   7   2        8.25       -8.72     11.73 o 
  -9   7   2      150.84      163.20     20.22 o 
  -8   7   2        9.04        4.52     12.08 o 
  -7   7   2        5.38      -10.69     10.69 o 
  -6   7   2      959.82      892.27     30.01 o 
  -5   7   2      223.95      227.68     20.36 o 
  -4   7   2        0.27       -1.51     11.43 o 
  -3   7   2       87.17       92.89      8.45 o 
  -2   7   2      248.48      233.64     10.89 o 
  -1   7   2      119.57      133.43      8.92 o 
   0   7   2       74.42       98.48      8.11 o 
   1   7   2        4.15        1.53      5.05 o 
   2   7   2       53.14       55.20     13.69 o 
   3   7   2       89.11      121.01     16.28 o 
   4   7   2       66.28       71.45     15.58 o 
   5   7   2        7.17       14.06     15.52 o 
   6   7   2      395.07      333.55     24.91 o 
   7   7   2       82.77      105.00     18.71 o 
   8   7   2        7.01      -13.16     13.16 o 
   9   7   2        3.14      -16.88     16.88 o 
  10   7   2        0.49      -18.76     19.18 o 
 -11   8   2       48.55       50.95     17.86 o 
 -10   8   2      128.95      151.72     22.46 o 
  -9   8   2       16.11       15.14     14.40 o 
  -8   8   2      391.94      358.40     26.48 o 
  -7   8   2       71.00       88.27     15.73 o 
  -6   8   2      131.04      138.53     16.79 o 
  -5   8   2      415.14      413.08     15.11 o 
  -4   8   2        3.45        2.38     11.83 o 
  -3   8   2        6.21       11.63      7.13 o 
  -2   8   2      221.76      208.87     13.47 o 
  -1   8   2      216.54      201.71     11.69 o 
   0   8   2       20.55       29.49      7.01 o 
   1   8   2       67.05       80.80      9.01 o 
   2   8   2      101.45      106.19     16.42 o 
   3   8   2       20.53       33.70     14.90 o 
   4   8   2        4.99       17.26     16.11 o 
   5   8   2        0.29       11.85     14.26 o 
   6   8   2       14.76       26.10     15.65 o 
   7   8   2        0.00        3.05     15.02 o 
   8   8   2       25.90       25.50     18.51 o 
   9   8   2        5.03      -16.04     16.04 o 
  10   8   2        0.98      -19.10     20.25 o 
 -11   9   2        0.54       10.71     16.28 o 
 -10   9   2       72.17       84.83     19.61 o 
  -9   9   2      295.69      311.52     27.01 o 
  -8   9   2       21.28        3.15     12.48 o 
  -7   9   2       93.23       84.00     16.32 o 
  -6   9   2      115.82      181.27     18.78 o 
  -5   9   2      178.32      173.29     17.71 o 
  -4   9   2       18.16        6.21      8.10 o 
  -3   9   2       15.22       -5.08      7.54 o 
  -2   9   2      575.17      515.67     17.33 o 
  -1   9   2       79.67       91.31      9.92 o 
   0   9   2       44.15       36.50      8.23 o 
   1   9   2       37.54       39.84     15.33 o 
   2   9   2        6.77       12.75     14.38 o 
   3   9   2       34.59       15.62     15.30 o 
   4   9   2       38.82       36.19     16.44 o 
   5   9   2       27.99       23.11     15.89 o 
   6   9   2       42.59       40.01     17.61 o 
   7   9   2       58.52       72.31     20.96 o 
   8   9   2       26.68       30.68     20.47 o 
   9   9   2        0.14       -9.38     18.34 o 
 -10  10   2       15.28        9.37     16.18 o 
  -9  10   2       90.94      120.95     20.80 o 
  -8  10   2      143.05      162.97     21.22 o 
  -7  10   2        2.20        3.61     11.91 o 
  -6  10   2        6.97        6.88     11.99 o 
  -5  10   2      229.36      190.54     19.81 o 
  -4  10   2       17.44       30.35     13.50 o 
  -3  10   2      303.00      291.77     26.18 o 
  -2  10   2        6.65       19.59      8.61 o 
  -1  10   2      425.69      402.99     16.17 o 
   0  10   2       74.75       68.70      9.73 o 
   1  10   2        2.32       19.49     15.88 o 
   2  10   2        0.36        1.25     14.18 o 
   3  10   2      260.75      212.93     22.34 o 
   4  10   2       81.77       90.47     18.52 o 
   5  10   2        4.06       23.05     17.17 o 
   6  10   2       13.42       21.09     17.36 o 
   7  10   2        2.54      -17.28     17.28 o 
   8  10   2        1.70      -20.49     20.49 o 
   9  10   2        3.55       -8.07     19.70 o 
 -10  11   2        7.90       36.45     17.92 o 
  -9  11   2       43.72       58.95     19.89 o 
  -8  11   2       60.19       66.44     18.71 o 
  -7  11   2        1.99        1.55     12.54 o 
  -6  11   2        0.30        7.83     12.99 o 
  -5  11   2        1.84      -11.09     11.17 o 
  -4  11   2       51.38       60.43      9.83 o 
  -3  11   2      284.01      272.93     14.46 o 
  -2  11   2      685.78      652.98     19.95 o 
  -1  11   2        9.72       19.68      8.32 o 
   0  11   2       78.89      114.86     19.36 o 
   1  11   2       10.94        9.40     13.56 o 
   2  11   2        0.06       -1.89     14.34 o 
   3  11   2       11.91       31.20     16.52 o 
   4  11   2       41.77       21.30     16.48 o 
   5  11   2        6.02      -10.00     15.79 o 
   6  11   2        8.21        3.52     17.60 o 
   7  11   2        0.58      -15.84     15.84 o 
   8  11   2        5.37        5.92     22.88 o 
  -9  12   2       66.03       76.08     20.58 o 
  -8  12   2        1.93      -13.66     13.66 o 
  -7  12   2       12.39        5.11     14.27 o 
  -6  12   2       29.68       30.03     14.70 o 
  -5  12   2        0.38       -3.71     13.03 o 
  -4  12   2       29.99       28.78     13.29 o 
  -3  12   2        2.16        1.34     10.35 o 
  -2  12   2        3.08        7.81     11.03 o 
  -1  12   2      233.65      226.21     22.68 o 
   0  12   2       51.46       83.28     17.70 o 
   1  12   2       31.75       16.77     15.44 o 
   2  12   2       59.58       66.28     19.59 o 
   3  12   2        0.51       -1.54     16.08 o 
   4  12   2        5.47      -15.47     15.47 o 
   5  12   2        4.39       20.88     19.90 o 
   6  12   2       13.15        5.78     20.51 o 
   7  12   2       16.71       -0.11     20.22 o 
  -8  13   2       19.78       27.74     18.67 o 
  -7  13   2       60.87       81.42     19.26 o 
  -6  13   2       20.93       12.90     13.95 o 
  -5  13   2       39.50       44.55     16.39 o 
  -4  13   2        0.47       -8.21     11.56 o 
  -3  13   2        1.82      -11.60     11.60 o 
  -2  13   2        5.59       10.84      8.43 o 
  -1  13   2       43.54       43.77     15.57 o 
   0  13   2        3.64       -7.90     14.86 o 
   1  13   2       34.22       50.04     18.99 o 
   2  13   2        1.42      -15.57     15.57 o 
   3  13   2        0.29      -15.17     15.17 o 
   4  13   2       36.61       71.76     21.36 o 
   5  13   2        2.64      -13.55     19.99 o 
  -7  14   2        0.00      -14.31     14.31 o 
  -6  14   2       11.38       21.40     15.18 o 
  -5  14   2       10.28       24.75     14.62 o 
  -4  14   2        0.06       11.21     13.29 o 
  -3  14   2        5.44       -2.07     12.36 o 
  -2  14   2        8.76      -11.82     12.77 o 
  -1  14   2        6.54        6.33     13.49 o 
   0  14   2        0.08        7.57     15.05 o 
   1  14   2       12.39       -8.79     16.18 o 
   2  14   2        4.67       -8.95     17.56 o 
   3  14   2       12.48       -9.53     17.29 o 
   4  14   2        2.00        0.37     19.68 o 
  -6  15   2        2.17       23.14     16.83 o 
  -5  15   2       15.57        4.58     15.24 o 
  -4  15   2        5.67       10.28     15.95 o 
  -1  15   2        5.82        8.55     14.84 o 
   0  15   2        0.07       -2.52     16.11 o 
   1  15   2        5.77       15.26     18.69 o 
   2  15   2        0.00       11.68     19.91 o 
   3  15   2        1.11       15.73     19.12 o 
   0  16   2        0.52       14.97     18.88 o 
   1  16   2       57.59       46.54     19.99 o 
  -4 -16   3        0.46       -3.36     18.77 o 
  -3 -16   3        1.05      -17.16     17.16 o 
  -2 -16   3        4.71       -7.62     17.74 o 
   2 -16   3        1.22        2.25     14.98 o 
   3 -16   3       13.19       35.18     16.94 o 
   4 -16   3        0.12       23.44     17.15 o 
   5 -16   3       16.44       33.70     17.94 o 
  -5 -15   3        0.36      -15.45     18.33 o 
  -4 -15   3        0.00       -7.08     17.42 o 
  -3 -15   3        1.06       -1.23     16.48 o 
  -2 -15   3        0.42      -14.73     16.48 o 
   1 -15   3       16.17       21.44     13.96 o 
   2 -15   3        7.45        1.06     13.43 o 
   3 -15   3        0.78       -2.29     12.94 o 
   4 -15   3       19.68       40.91     17.52 o 
   5 -15   3        2.28       -8.71     14.15 o 
   6 -15   3       25.63       34.86     17.39 o 
  -6 -14   3        2.80      -18.63     18.63 o 
  -5 -14   3       16.57       22.65     19.68 o 
  -4 -14   3       25.34      -14.70     14.70 o 
  -3 -14   3        2.12      -14.46     14.46 o 
  -2 -14   3       14.51       24.26     17.47 o 
  -1 -14   3       11.60        7.34     16.23 o 
   1 -14   3       57.12       77.30     16.83 o 
   2 -14   3        0.57       10.86     13.62 o 
   3 -14   3       34.10       59.54     17.02 o 
   4 -14   3        1.03        7.29     13.22 o 
   5 -14   3        0.43        5.22     13.42 o 
   6 -14   3       10.95       20.73     16.00 o 
   7 -14   3       56.85       67.86     19.17 o 
  -7 -13   3        1.64      -17.17     17.17 o 
  -6 -13   3       18.49       22.50     19.14 o 
  -5 -13   3       42.22       25.04     17.34 o 
  -4 -13   3       23.25       12.73     15.42 o 
  -3 -13   3        0.10      -13.38     13.38 o 
  -2 -13   3        4.73        3.74     15.47 o 
  -1 -13   3       25.79       18.84     15.67 o 
   0 -13   3        2.96       -0.43      8.38 o 
   1 -13   3       24.33       37.05     13.88 o 
   2 -13   3       85.80       77.74     15.93 o 
   3 -13   3       19.53       10.36     12.92 o 
   4 -13   3       27.08       29.34     14.69 o 
   5 -13   3       41.09       23.22     15.32 o 
   6 -13   3        5.84       15.71     15.40 o 
   7 -13   3       25.86        6.91     15.03 o 
   8 -13   3        1.77       15.60     17.29 o 
  -8 -12   3        0.30       -5.10     17.52 o 
  -7 -12   3        0.04        4.11     16.83 o 
  -6 -12   3        0.48      -11.88     13.98 o 
  -5 -12   3       89.70       92.61     19.07 o 
  -4 -12   3       74.23       91.09     19.46 o 
  -3 -12   3       36.87       49.89     16.87 o 
  -2 -12   3        8.71       15.06     14.59 o 
  -1 -12   3        4.26       -7.61      7.61 o 
   0 -12   3        2.24       -7.30     10.46 o 
   1 -12   3        0.23        3.90     12.02 o 
   2 -12   3        4.56        6.07     12.52 o 
   3 -12   3        1.51        8.47     12.78 o 
   4 -12   3      102.24       99.55     17.40 o 
   5 -12   3        0.17        6.16     13.00 o 
   6 -12   3       33.87       33.07     14.85 o 
   7 -12   3        2.89       -8.71     12.91 o 
   8 -12   3       20.47       44.93     18.09 o 
   9 -12   3       45.58       82.34     19.33 o 
  -9 -11   3        5.28      -17.34     17.34 o 
  -8 -11   3       13.63       19.05     17.81 o 
  -7 -11   3        0.02       -2.42     15.11 o 
  -6 -11   3        3.54      -13.95     13.95 o 
  -5 -11   3       57.89       66.38     16.69 o 
  -4 -11   3      266.10      254.00     22.34 o 
  -3 -11   3       15.71        8.81     13.46 o 
  -2 -11   3       46.15       42.98     14.54 o 
  -1 -11   3       94.11       95.92     11.17 o 
   0 -11   3       16.62       18.73      9.21 o 
   1 -11   3       34.73       35.19     23.16 o 
   2 -11   3        1.47       -8.11     11.55 o 
   3 -11   3        1.75      -11.31     11.31 o 
   4 -11   3       88.89      103.43     16.46 o 
   5 -11   3        7.25       15.40     12.56 o 
   6 -11   3        5.37        9.16     12.66 o 
   7 -11   3       12.88       15.01     14.85 o 
   8 -11   3       18.31       27.97     14.72 o 
   9 -11   3        6.00        0.71     14.91 o 
 -10 -10   3        3.00        8.73     19.95 o 
  -9 -10   3        0.01       -3.98     17.50 o 
  -8 -10   3        9.55      -10.20     15.51 o 
  -7 -10   3        8.86        7.47     14.19 o 
  -6 -10   3      141.54      140.28     19.10 o 
  -5 -10   3        1.83        1.50     12.83 o 
  -4 -10   3       32.05       23.79     13.38 o 
  -3 -10   3       96.03       96.08     16.42 o 
  -2 -10   3        8.01       12.16      8.00 o 
  -1 -10   3      152.37      143.79     11.15 o 
   0 -10   3       32.07       33.81      9.48 o 
   1 -10   3      404.03      397.04     15.51 o 
   2 -10   3       28.09       26.60     12.34 o 
   3 -10   3       94.84      111.56     16.18 o 
   4 -10   3       79.25       56.71     15.43 o 
   5 -10   3       36.33       36.71     13.55 o 
   6 -10   3        0.14        2.23     11.98 o 
   7 -10   3        0.17       -7.68     12.81 o 
   8 -10   3       24.64       16.82     14.22 o 
   9 -10   3       22.80       57.68     17.88 o 
  10 -10   3        0.98       13.59     17.32 o 
 -10  -9   3       16.99       27.75     19.32 o 
  -9  -9   3        1.32       12.96     16.71 o 
  -8  -9   3        0.00       -3.77     14.51 o 
  -7  -9   3       26.53       22.66     14.18 o 
  -6  -9   3       43.72       54.69     14.74 o 
  -5  -9   3        7.60       13.78     13.92 o 
  -4  -9   3        0.23      -12.71     12.71 o 
  -3  -9   3        9.98        4.68      7.64 o 
  -2  -9   3        0.12        0.87      6.74 o 
  -1  -9   3     1067.58      929.69     19.60 o 
   0  -9   3      106.73      119.49      9.58 o 
   1  -9   3      566.21      541.58     15.56 o 
   2  -9   3       24.25       17.85     11.16 o 
   3  -9   3      130.66      138.50     16.81 o 
   4  -9   3       34.87       26.30      9.22 o 
   5  -9   3        8.00        4.92      8.66 o 
   6  -9   3       23.38        5.50      9.01 o 
   7  -9   3        0.38        3.98     12.24 o 
   8  -9   3       14.72        3.26     13.21 o 
   9  -9   3        4.11       16.41     13.89 o 
  10  -9   3       50.70       47.72     18.10 o 
 -11  -8   3        5.84        5.90     18.92 o 
 -10  -8   3       25.79       45.52     18.72 o 
  -9  -8   3       11.59       11.46     15.39 o 
  -8  -8   3        5.25      -12.16     14.57 o 
  -7  -8   3       11.18        8.88     13.16 o 
  -6  -8   3      138.05      110.10     16.39 o 
  -5  -8   3       41.12       39.87     14.70 o 
  -4  -8   3      156.03      175.30     17.23 o 
  -3  -8   3      104.28      125.42     12.35 o 
  -2  -8   3       42.21       34.58      7.20 o 
  -1  -8   3        6.40       12.25      6.08 o 
   0  -8   3        9.28        2.38      6.15 o 
   1  -8   3       25.15       23.65      6.46 o 
   2  -8   3      335.80      328.75     11.66 o 
   3  -8   3        0.78       -4.60      9.58 o 
   4  -8   3      196.36      205.36     18.51 o 
   5  -8   3       74.83       85.91     13.75 o 
   6  -8   3       34.00       22.34      9.53 o 
   7  -8   3        0.12        2.32      8.64 o 
   8  -8   3        0.06       -3.46     15.39 o 
   9  -8   3       15.78       18.02     13.67 o 
  10  -8   3        0.08       37.55     16.03 o 
 -11  -7   3       51.15       73.12     20.84 o 
 -10  -7   3       14.51       13.11     15.90 o 
  -9  -7   3        2.08        8.61     16.22 o 
  -8  -7   3       87.65       78.01     16.90 o 
  -7  -7   3       47.63       34.93     14.37 o 
  -6  -7   3       20.65       25.80     13.15 o 
  -5  -7   3        0.02        3.06     10.92 o 
  -4  -7   3        0.72        3.40      7.97 o 
  -3  -7   3        0.33        3.63      5.69 o 
  -2  -7   3        0.43       -3.01      5.35 o 
  -1  -7   3       10.36        6.87      5.45 o 
   0  -7   3       84.27      111.75     11.10 o 
   1  -7   3       16.97       22.46      5.36 o 
   2  -7   3      666.13      666.99     13.99 o 
   3  -7   3      303.03      307.44     13.06 o 
   4  -7   3      267.55      272.03     13.18 o 
   5  -7   3       26.99       26.91      8.55 o 
   6  -7   3       11.85       22.45     13.46 o 
   7  -7   3      237.20      225.56     14.51 o 
   8  -7   3      513.83      514.17     29.33 o 
   9  -7   3        2.92       -6.18     11.06 o 
  10  -7   3       10.04       17.99     14.84 o 
 -12  -6   3        1.29      -15.47     19.37 o 
 -11  -6   3       11.41      -17.50     17.50 o 
 -10  -6   3       51.95       50.47     17.58 o 
  -9  -6   3        1.91       -1.86     13.55 o 
  -8  -6   3        0.06        3.89     14.01 o 
  -7  -6   3      121.81       83.13     16.32 o 
  -6  -6   3       38.24       54.01     13.75 o 
  -5  -6   3       88.25       96.50     14.63 o 
  -4  -6   3        1.00        7.79      5.46 o 
  -3  -6   3       99.82      145.26      8.80 o 
  -2  -6   3        2.81       -3.36      5.01 o 
  -1  -6   3      198.79      242.00      9.39 o 
   0  -6   3       30.82       41.59      5.62 o 
   1  -6   3     1448.55     1441.67     20.25 o 
   2  -6   3      379.43      353.40      8.25 o 
   3  -6   3       95.44       75.06      7.87 o 
   4  -6   3       42.58       47.44      7.79 o 
   5  -6   3       62.55       75.79      9.40 o 
   6  -6   3     1288.17     1216.91     26.13 o 
   7  -6   3      208.86      212.76     45.21 o 
   8  -6   3      519.43      492.83     33.31 o 
   9  -6   3       72.53       76.95     22.12 o 
  10  -6   3        5.34       21.39     15.63 o 
 -12  -5   3        0.00        8.97     17.80 o 
 -11  -5   3       14.51       46.79     19.13 o 
 -10  -5   3       51.29       52.46     16.66 o 
  -9  -5   3        1.22       19.78     13.95 o 
  -8  -5   3       28.17       28.02     13.95 o 
  -7  -5   3       33.92       27.71     13.98 o 
  -6  -5   3      230.05      251.05     19.78 o 
  -5  -5   3        7.05       -2.17      6.04 o 
  -4  -5   3       38.21       48.30      6.29 o 
  -3  -5   3      913.72      909.28     18.81 o 
  -2  -5   3     1074.60      991.53     16.53 o 
  -1  -5   3       26.42       13.67      7.80 o 
   0  -5   3     1581.53     1861.07     23.12 o 
   1  -5   3     2073.00     2264.33     44.25 o 
   2  -5   3     3471.32     3706.16     31.83 o 
   3  -5   3      536.92      503.48     14.72 o 
   4  -5   3        1.27       -2.90      5.35 o 
   5  -5   3      512.36      497.41     15.53 o 
   6  -5   3      399.32      349.19     16.05 o 
   7  -5   3       45.00       48.50      9.65 o 
   8  -5   3       38.97       31.12      9.13 o 
   9  -5   3      201.44      178.07     14.09 o 
  10  -5   3       18.50       39.15     17.42 o 
  11  -5   3        0.09       -9.57     15.69 o 
 -11  -4   3       49.47       55.56     18.67 o 
 -10  -4   3      107.70      117.98     18.24 o 
  -9  -4   3       46.04       61.55     15.45 o 
  -8  -4   3      225.71      216.54     20.47 o 
  -7  -4   3       16.14       27.24     12.40 o 
  -6  -4   3       41.14       35.26      6.83 o 
  -5  -4   3      356.56      361.81     11.72 o 
  -4  -4   3      886.20      982.37     20.49 o 
  -3  -4   3      776.14      892.24     16.93 o 
  -2  -4   3      122.92      109.40      6.50 o 
  -1  -4   3        7.75       11.41      4.14 o 
   0  -4   3       11.93       10.27      3.79 o 
   1  -4   3      306.79      275.81      6.56 o 
   2  -4   3      278.64      275.01      9.75 o 
   3  -4   3     1832.30     1825.89     26.23 o 
   4  -4   3        3.16        2.81      7.72 o 
   5  -4   3        6.53        7.52      6.11 o 
   6  -4   3     1127.03     1067.70     58.27 o 
   7  -4   3      299.88      289.73     14.67 o 
   8  -4   3       77.50       78.09     10.34 o 
   9  -4   3       83.25      111.62     18.15 o 
  10  -4   3        2.70       -2.27     13.40 o 
  11  -4   3        0.15      -14.82     14.82 o 
  12  -4   3        1.58      -14.74     17.39 o 
 -11  -3   3       19.60       39.58     17.20 o 
 -10  -3   3       69.70       25.43     15.71 o 
  -9  -3   3      174.14      182.70     20.41 o 
  -8  -3   3       11.40       14.18     13.24 o 
  -7  -3   3        0.20       -4.03     11.06 o 
  -6  -3   3        2.61       -1.45      5.38 o 
  -5  -3   3       78.90       66.19      6.71 o 
  -4  -3   3       31.06       43.90      7.33 o 
  -3  -3   3      156.51      165.81      8.29 o 
  -2  -3   3      284.63      258.55     13.30 o 
  -1  -3   3     3969.64     3827.49     37.95 o 
   0  -3   3      274.10      297.37      7.67 o 
   1  -3   3      746.70      713.22     13.46 o 
   2  -3   3      619.85      579.89     13.42 o 
   3  -3   3      606.87      685.39     14.65 o 
   4  -3   3      843.15      790.34     16.48 o 
   5  -3   3       19.95       21.34      6.09 o 
   6  -3   3      358.26      328.59     13.26 o 
   7  -3   3       73.28       80.81      9.81 o 
   8  -3   3       54.91       65.32      9.59 o 
   9  -3   3       50.77       49.13     16.47 o 
  10  -3   3       10.21       21.88     15.94 o 
  11  -3   3        7.98        0.41     15.71 o 
  12  -3   3        0.25       13.15     19.00 o 
 -11  -2   3       42.77      106.15     18.75 o 
 -10  -2   3        1.73        4.11     11.99 o 
  -9  -2   3       45.11       60.69     15.64 o 
  -8  -2   3      126.54       99.90     16.96 o 
  -7  -2   3      416.26      418.00     13.64 o 
  -6  -2   3      119.52      108.32     10.39 o 
  -5  -2   3       55.22       60.39      6.39 o 
  -4  -2   3       91.12      100.02      6.61 o 
  -3  -2   3        0.05       -3.91      6.51 o 
  -2  -2   3      282.40      246.18      7.96 o 
  -1  -2   3        0.91       -1.51      6.79 o 
   0  -2   3        1.61        8.00      3.20 o 
   1  -2   3      205.32      222.47      8.39 o 
   2  -2   3     2418.95     2201.62     36.75 o 
   3  -2   3      147.84      155.35      4.83 o 
   4  -2   3       40.24       71.39      6.65 o 
   5  -2   3      349.48      318.24      8.28 o 
   6  -2   3       30.42       24.57      7.13 o 
   7  -2   3        0.79        9.48      7.18 o 
   8  -2   3        2.28       -4.50     11.94 o 
   9  -2   3       28.62        2.81     13.09 o 
  10  -2   3        1.71       -7.11     13.36 o 
  11  -2   3        2.27        8.48     16.35 o 
  12  -2   3        1.34        4.10     18.65 o 
 -10  -1   3        0.87       20.82     13.12 o 
  -9  -1   3      476.12      470.85     24.73 o 
  -7  -1   3       70.49       90.39     13.06 o 
  -6  -1   3       74.05       87.20     12.25 o 
  -5  -1   3     1728.59     1864.95     37.43 o 
  -4  -1   3        0.00       -2.11      5.39 o 
  -3  -1   3       29.15       18.80      4.28 o 
  -2  -1   3      205.79      164.78      6.95 o 
  -1  -1   3     8783.65     8382.15     73.65 o 
   0  -1   3      519.93      495.40      7.61 o 
   1  -1   3     1795.31     1711.64     16.54 o 
   2  -1   3     2161.44     2177.29     25.04 o 
   3  -1   3      278.75      309.44      6.75 o 
   4  -1   3      648.29      737.48     11.14 o 
   5  -1   3        8.70        4.97      3.93 o 
   6  -1   3      251.93      283.83     10.69 o 
   7  -1   3      104.86       81.05     15.91 o 
   8  -1   3        9.72       -5.70     11.23 o 
   9  -1   3       12.96       20.52     13.72 o 
  10  -1   3        0.63       -9.25     12.82 o 
  11  -1   3        6.49       23.18     16.03 o 
  12  -1   3        1.55      -15.33     16.21 o 
 -10   0   3       85.34      148.49     18.04 o 
  -9   0   3        0.19        5.04     10.06 o 
  -8   0   3      253.12      263.60     12.88 o 
  -7   0   3       51.69       72.37      8.55 o 
  -6   0   3       73.44       67.35      7.11 o 
  -5   0   3      581.86      606.34     13.97 o 
  -4   0   3      234.27      273.02      8.97 o 
  -3   0   3     3811.30     3617.27     53.04 o 
  -2   0   3     8221.09     7900.39     71.04 o 
  -1   0   3    17436.76    16549.06    206.97 o 
   0   0   3        0.31        1.64      4.03 o 
   1   0   3      444.21      504.36      7.99 o 
   2   0   3        2.47       10.26      3.05 o 
   3   0   3      470.94      431.31      8.02 o 
   4   0   3      442.24      579.15     12.14 o 
   5   0   3      329.81      307.78      8.47 o 
   6   0   3      204.95      191.90     11.06 o 
   7   0   3      224.39      170.61     19.40 o 
   8   0   3       33.20       42.71     14.93 o 
   9   0   3        4.77        1.07     12.38 o 
  10   0   3       30.56       73.12     17.76 o 
  11   0   3        3.28        7.05     14.76 o 
  -9   1   3      155.38      142.80     11.53 o 
  -8   1   3      231.79      202.26     21.76 o 
  -7   1   3        3.97        0.10      6.17 o 
  -6   1   3       13.82       26.81      6.09 o 
  -5   1   3      147.84      138.87     13.67 o 
  -4   1   3       50.90       54.12      9.43 o 
  -3   1   3      354.92      364.68      9.62 o 
  -2   1   3      653.13      669.58     12.28 o 
  -1   1   3    18973.21    18302.69    284.05 o 
   0   1   3     6002.68     6639.88     49.30 o 
   1   1   3      158.59      183.98      5.85 o 
   2   1   3      488.39      478.71      8.01 o 
   3   1   3     2625.01     2758.09     25.03 o 
   4   1   3      193.52      244.96      6.80 o 
   5   1   3      257.64      251.80     12.96 o 
   6   1   3        0.07        9.35      7.76 o 
   7   1   3      190.51      198.31     14.98 o 
   8   1   3      111.76      105.49     17.50 o 
   9   1   3       39.21       60.59     16.49 o 
  10   1   3        0.28        8.77     14.73 o 
  11   1   3        6.57       25.94     17.05 o 
 -10   2   3       26.93       45.82     23.15 o 
  -9   2   3       98.32       83.50     15.82 o 
  -8   2   3       86.09       83.74      9.82 o 
  -7   2   3       74.21       77.24      8.74 o 
  -6   2   3      219.47      245.11     11.07 o 
  -5   2   3       38.34       40.64      5.90 o 
  -4   2   3      355.55      375.87     10.96 o 
  -3   2   3      107.24      127.73      6.92 o 
  -2   2   3      507.34      521.06     11.18 o 
  -1   2   3      322.74      353.65      9.03 o 
   0   2   3     1455.01     1736.46     16.60 o 
   1   2   3     8085.64     7784.67     57.93 o 
   2   2   3      896.36      914.40     12.95 o 
   3   2   3      253.12      241.63      8.45 o 
   4   2   3      780.60      800.17     12.17 o 
   5   2   3        0.96       -1.81      8.60 o 
   6   2   3       47.04       28.60     12.15 o 
   7   2   3        0.76       -0.73      8.52 o 
   8   2   3       98.38      135.30     18.26 o 
   9   2   3       21.66       37.79     14.41 o 
  10   2   3       37.14       71.81     17.39 o 
  11   2   3       34.64       77.53     19.80 o 
 -10   3   3       72.11       71.73     14.81 o 
  -9   3   3       11.02        6.59     11.57 o 
  -8   3   3      208.78      213.13     10.23 o 
  -7   3   3      285.13      267.11     12.26 o 
  -6   3   3        9.73        3.83      5.79 o 
  -5   3   3       91.26      111.76      8.03 o 
  -4   3   3     1885.84     1947.97     51.07 o 
  -3   3   3      465.56      496.17     11.80 o 
  -2   3   3     2204.18     2151.67     26.37 o 
  -1   3   3     1112.62     1148.21     17.14 o 
   0   3   3      236.54      185.84     10.04 o 
   1   3   3      502.30      515.78      9.97 o 
   2   3   3     1306.90     1335.41     16.87 o 
   3   3   3      647.10      694.59     21.71 o 
   4   3   3       99.55       89.87     11.65 o 
   5   3   3       63.50      103.48     14.23 o 
   6   3   3       15.31       -0.42     12.20 o 
   7   3   3       60.10       38.53     14.04 o 
   8   3   3       33.56       20.55     13.00 o 
   9   3   3       13.02       33.90     14.64 o 
  10   3   3        7.55       54.21     17.13 o 
  11   3   3        6.95       22.89     16.13 o 
 -11   4   3       57.96       63.18     16.05 o 
 -10   4   3        3.01        4.52     12.32 o 
  -9   4   3        1.66        9.43     11.46 o 
  -8   4   3      164.08      158.53     11.44 o 
  -7   4   3       38.51       27.36      7.74 o 
  -6   4   3       75.16       94.32      8.32 o 
  -5   4   3       39.82       38.97      4.71 o 
  -4   4   3       58.90       49.33      4.07 o 
  -3   4   3      100.86      185.82      8.99 o 
  -2   4   3      128.10      125.92      7.68 o 
  -1   4   3      333.07      321.83     11.81 o 
   0   4   3      753.51      740.34     13.65 o 
   1   4   3      765.91      664.15     20.35 o 
   2   4   3       12.05       24.43      3.79 o 
   3   4   3       54.47       67.48     11.52 o 
   4   4   3      132.78      146.05     15.46 o 
   5   4   3       17.17       28.82     13.09 o 
   6   4   3      215.42      196.97     18.51 o 
   7   4   3        0.71        8.30     13.67 o 
   8   4   3        5.63        9.54     14.48 o 
   9   4   3        0.00       -9.85     11.22 o 
  10   4   3       18.27       36.85     15.30 o 
  11   4   3       10.15        6.03     15.12 o 
 -11   5   3        2.88       -4.95     12.29 o 
 -10   5   3       30.58       54.87     16.04 o 
  -9   5   3       59.79       43.23     14.16 o 
  -8   5   3      218.65      228.31     19.66 o 
  -7   5   3      314.48      241.37     24.51 o 
  -6   5   3       94.37       93.50     15.24 o 
  -5   5   3       44.03       43.47      7.09 o 
  -4   5   3      134.91      135.31      8.67 o 
  -3   5   3        1.81        1.08      4.82 o 
  -2   5   3        9.23       14.00      5.12 o 
  -1   5   3      964.77      838.34     16.16 o 
   0   5   3      500.56      690.15     17.76 o 
   1   5   3     2141.20     2227.01     27.63 o 
   2   5   3      540.38      545.94     11.11 o 
   3   5   3      212.21      220.98     17.05 o 
   4   5   3        0.97        0.03     11.64 o 
   5   5   3      224.75      231.55     19.75 o 
   6   5   3        0.63       -0.74     12.72 o 
   7   5   3        1.80       -3.75     13.70 o 
   8   5   3        2.67       -7.30     14.90 o 
   9   5   3        0.81       -8.54     14.10 o 
  10   5   3        0.23       42.73     16.00 o 
 -12   6   3       12.16       12.09     15.51 o 
 -11   6   3        3.74      -13.03     13.03 o 
 -10   6   3        3.86       20.81     13.59 o 
  -9   6   3       10.20        1.17     11.70 o 
  -8   6   3      110.26      106.91     16.84 o 
  -7   6   3      297.97      251.25     12.88 o 
  -6   6   3      308.12      262.50     14.45 o 
  -5   6   3       20.65       19.53      6.77 o 
  -4   6   3     1117.33     1094.98     21.35 o 
  -3   6   3       21.05       24.16      5.88 o 
  -2   6   3      707.96      687.34     23.78 o 
  -1   6   3        0.71        0.28      5.00 o 
   0   6   3     1582.05     1637.07     24.23 o 
   1   6   3       86.50       82.37      7.18 o 
   2   6   3      795.48      836.00     28.33 o 
   3   6   3      137.73      180.92     18.48 o 
   4   6   3        4.51        3.97     12.48 o 
   5   6   3      140.23      162.22     19.35 o 
   6   6   3      293.62      314.22     24.16 o 
   7   6   3       34.44       47.19     15.98 o 
   8   6   3        6.33       31.40     15.87 o 
   9   6   3        2.09      -11.91     17.05 o 
 -12   7   3        0.26        4.81     15.07 o 
 -11   7   3        7.18        5.14     14.69 o 
 -10   7   3        7.04       11.46     15.02 o 
  -9   7   3       58.88       68.09     16.40 o 
  -8   7   3        6.62        3.25     12.27 o 
  -7   7   3       15.72       18.03     12.34 o 
  -6   7   3       37.26       48.38      9.22 o 
  -5   7   3      391.79      392.36     14.73 o 
  -4   7   3      214.12      208.56     11.45 o 
  -3   7   3     1447.10     1401.97     25.98 o 
  -2   7   3      576.25      565.01     15.73 o 
  -1   7   3      134.28      130.13      9.23 o 
   0   7   3      104.70      123.17      8.99 o 
   1   7   3       24.15       36.21      7.73 o 
   2   7   3       92.84       90.74     16.01 o 
   3   7   3       54.37       58.68     15.56 o 
   4   7   3      388.03      338.80     23.59 o 
   5   7   3       27.30        1.68     16.14 o 
   6   7   3       30.78       47.68     17.50 o 
   7   7   3      117.83       98.33     18.94 o 
   8   7   3        2.41       -0.01     15.45 o 
   9   7   3        0.00      -15.52     15.52 o 
 -11   8   3        2.10       18.28     16.40 o 
 -10   8   3        8.63       -2.98     13.01 o 
  -9   8   3       34.10       39.75     15.17 o 
  -8   8   3       31.03       48.45     14.77 o 
  -7   8   3        0.10       -8.06     10.70 o 
  -6   8   3      134.83      116.09     10.91 o 
  -5   8   3      239.14      227.55     13.31 o 
  -4   8   3     1071.09      957.92     22.06 o 
  -3   8   3        6.64        2.35      7.52 o 
  -2   8   3       66.25       77.39      9.59 o 
  -1   8   3      375.42      339.82     13.94 o 
   0   8   3      458.70      557.08     15.91 o 
   1   8   3       88.92       47.91     14.54 o 
   2   8   3      198.82      191.10     19.85 o 
   3   8   3       92.38      103.38     19.17 o 
   4   8   3       20.08       41.90     15.98 o 
   5   8   3       15.03       13.86     14.54 o 
   6   8   3        0.12      -14.10     14.10 o 
   7   8   3        0.22      -13.96     16.69 o 
   8   8   3        0.50      -15.71     18.37 o 
   9   8   3        0.33      -17.07     17.07 o 
 -11   9   3        0.85       19.85     16.90 o 
 -10   9   3        8.46       -5.62     14.49 o 
  -9   9   3        8.68       -3.09     13.30 o 
  -8   9   3       10.12       -2.04     13.07 o 
  -7   9   3        0.04       -6.41     11.22 o 
  -6   9   3       49.00       51.37     14.45 o 
  -5   9   3      122.63      153.70     19.63 o 
  -4   9   3      659.98      604.11     18.81 o 
  -3   9   3      102.67      117.93     11.41 o 
  -2   9   3      309.21      286.12     18.89 o 
  -1   9   3       35.03       33.73      9.14 o 
   0   9   3      127.30      153.72     11.34 o 
   1   9   3       17.13       12.76     14.66 o 
   2   9   3       12.06       15.57     14.72 o 
   3   9   3        0.91        0.43     14.06 o 
   4   9   3        3.62       18.02     14.94 o 
   5   9   3       22.27       11.43     15.95 o 
   6   9   3       29.56       31.19     17.86 o 
   7   9   3       14.94       37.07     20.35 o 
   8   9   3        1.18       -4.41     20.18 o 
   9   9   3        8.06      -20.42     20.42 o 
 -10  10   3        9.27       23.11     16.74 o 
  -9  10   3        8.95        3.04     13.63 o 
  -8  10   3        1.57       20.89     14.43 o 
  -7  10   3        5.01      -10.59     11.93 o 
  -6  10   3        9.08      -11.52     11.72 o 
  -5  10   3       37.82       53.80      9.67 o 
  -4  10   3      247.51      243.47     13.78 o 
  -3  10   3      572.86      534.91     18.14 o 
  -2  10   3      181.75      206.43     13.38 o 
  -1  10   3        5.35       10.58      7.88 o 
   0  10   3       12.28       13.23     13.67 o 
   1  10   3        5.45        8.83     13.65 o 
   2  10   3        0.49        0.93     13.55 o 
   3  10   3       41.51       51.44     17.02 o 
   4  10   3        0.03       24.68     15.65 o 
   5  10   3        7.77      -15.64     15.64 o 
   6  10   3        5.30       -7.67     16.79 o 
   7  10   3        2.70      -18.86     18.86 o 
   8  10   3        7.67      -16.44     16.44 o 
  -9  11   3        0.74       18.12     16.16 o 
  -8  11   3        1.97        2.95     14.69 o 
  -7  11   3        3.88      -10.63     13.08 o 
  -6  11   3        2.88        1.58     12.92 o 
  -5  11   3        1.08        5.29     11.78 o 
  -4  11   3        0.05       -5.40      7.89 o 
  -3  11   3      304.76      260.16     14.47 o 
  -2  11   3      203.64      217.10     20.12 o 
  -1  11   3      438.81      440.49     27.02 o 
   0  11   3        3.24       -2.24     12.77 o 
   1  11   3        5.58        9.30     16.10 o 
   2  11   3        0.20      -13.86     13.86 o 
   3  11   3       25.14        2.57     16.93 o 
   4  11   3        0.49        0.56     17.85 o 
   5  11   3        1.10      -15.79     15.79 o 
   6  11   3       10.84       -4.75     17.78 o 
   7  11   3       13.39       -6.52     21.03 o 
  -9  12   3      151.98      148.75     23.83 o 
  -8  12   3        0.00       -1.10     14.77 o 
  -7  12   3        0.32       -4.60     13.86 o 
  -6  12   3       12.96       12.41     14.17 o 
  -5  12   3        3.29       -6.94     12.40 o 
  -4  12   3        5.46        7.95      8.81 o 
  -3  12   3       18.04       12.74      9.32 o 
  -2  12   3      262.43      237.37     15.06 o 
  -1  12   3      161.67      147.33     20.00 o 
   0  12   3       62.94       38.91     16.48 o 
   1  12   3       31.73       34.00     16.91 o 
   2  12   3        0.01        2.95     15.45 o 
   3  12   3        8.84        1.06     15.98 o 
   4  12   3        2.26      -15.28     15.28 o 
   5  12   3        0.67       -8.95     18.02 o 
   6  12   3       13.19       -2.19     19.79 o 
  -8  13   3        3.64       33.43     17.95 o 
  -7  13   3        0.94       12.61     16.39 o 
  -6  13   3        6.56       16.09     15.79 o 
  -5  13   3        3.51        5.06     13.63 o 
  -4  13   3        6.15       -8.01     13.28 o 
  -3  13   3      151.19      174.53     14.15 o 
  -2  13   3       14.99       29.43     14.67 o 
  -1  13   3       25.87       26.93     15.52 o 
   0  13   3        2.23       -1.66     14.54 o 
   1  13   3        0.63       26.29     17.63 o 
   2  13   3        5.87       -3.85     17.32 o 
   3  13   3        1.01       -9.53     16.13 o 
   4  13   3        6.04        7.57     18.77 o 
   5  13   3        0.03        0.88     19.29 o 
  -7  14   3        0.22       -2.41     16.47 o 
  -6  14   3        7.06       -1.52     16.17 o 
  -5  14   3        0.83        9.24     14.44 o 
  -4  14   3        8.21      -11.99     13.30 o 
  -2  14   3       21.19       19.86     14.68 o 
  -1  14   3        3.30        5.49     14.37 o 
   0  14   3        7.05        3.66     16.16 o 
   1  14   3        1.44        3.47     15.92 o 
   2  14   3        1.18      -12.79     15.34 o 
   3  14   3        1.27      -17.66     17.66 o 
   4  14   3        0.06       11.05     20.25 o 
  -5  15   3       32.44       -3.69     14.82 o 
  -2  15   3        7.76       31.31     16.17 o 
  -1  15   3       12.94        8.89     14.42 o 
   0  15   3       12.67       32.15     16.87 o 
   1  15   3        0.95       -0.33     16.80 o 
   2  15   3        0.01       10.86     18.82 o 
  -1  16   3        0.22      -14.31     14.31 o 
  -4 -16   4        2.62       -4.89     19.72 o 
  -3 -16   4        8.47      -18.32     18.32 o 
   2 -16   4       17.04       -3.01     14.01 o 
   3 -16   4       36.90       54.67     18.93 o 
   4 -16   4       13.10       27.78     17.83 o 
  -5 -15   4        1.84       -3.30     17.14 o 
  -4 -15   4        0.20      -11.50     17.73 o 
  -3 -15   4       57.75       74.29     20.66 o 
  -2 -15   4        9.31       -6.86     15.52 o 
   1 -15   4       15.81       15.35     13.75 o 
   2 -15   4        4.67       -0.93     13.99 o 
   3 -15   4        3.79       17.55     14.75 o 
   4 -15   4        7.67       25.48     16.09 o 
   5 -15   4        0.96       11.04     15.77 o 
  -6 -14   4       12.91        2.43     19.15 o 
  -5 -14   4        7.95       -6.67     17.40 o 
  -4 -14   4        9.47       22.26     16.31 o 
  -3 -14   4       17.41       20.50     16.05 o 
  -2 -14   4        0.89        1.66     14.63 o 
   0 -14   4        1.57       -6.05     12.01 o 
   1 -14   4       17.87       37.14     13.85 o 
   2 -14   4        8.62       15.01     13.02 o 
   3 -14   4       48.81       53.12     16.59 o 
   4 -14   4       14.57       22.28     14.94 o 
   5 -14   4        6.09       47.36     16.34 o 
   6 -14   4        5.06       12.66     15.92 o 
   7 -14   4        6.74       -2.54     15.94 o 
  -7 -13   4        0.11        6.57     17.80 o 
  -6 -13   4        3.14      -16.46     16.46 o 
  -5 -13   4       10.02      -14.51     14.51 o 
  -4 -13   4        4.55       -4.79     15.59 o 
  -3 -13   4       16.58       13.26     16.10 o 
  -2 -13   4       36.07       12.11     15.40 o 
  -1 -13   4       29.88       27.99     12.56 o 
   0 -13   4       12.01       14.36     12.77 o 
   1 -13   4        1.08        5.22     11.71 o 
   2 -13   4        2.40       -8.42     11.91 o 
   3 -13   4       51.19       35.27     14.32 o 
   4 -13   4       38.11       19.13     14.26 o 
   5 -13   4        1.07        1.94     12.17 o 
   6 -13   4        0.00        9.58     14.57 o 
   7 -13   4        0.77       -1.77     14.60 o 
   8 -13   4        9.08        5.93     15.98 o 
  -8 -12   4        0.18       -3.30     18.09 o 
  -7 -12   4        1.64      -14.36     14.36 o 
  -6 -12   4        2.23        4.95     15.17 o 
  -5 -12   4       49.68       42.84     16.19 o 
  -4 -12   4       24.42       13.86     14.76 o 
  -3 -12   4      133.07      104.54     17.91 o 
  -2 -12   4        1.19      -10.45     12.17 o 
  -1 -12   4        5.31       11.89      8.30 o 
   0 -12   4       57.04       52.99      9.86 o 
   1 -12   4        2.11        4.67     11.73 o 
   2 -12   4       18.07       20.26     12.31 o 
   3 -12   4       23.86        0.75     12.33 o 
   4 -12   4        2.73      -10.40     10.40 o 
   5 -12   4        6.27        2.93     12.36 o 
   6 -12   4       34.12       38.44     14.80 o 
   7 -12   4        3.83        7.77     14.16 o 
   8 -12   4       44.05       35.72     17.26 o 
   9 -12   4        7.50        4.29     15.04 o 
  -9 -11   4        0.57        5.58     19.98 o 
  -8 -11   4        5.26       -3.52     16.03 o 
  -7 -11   4        0.09       -7.76     15.78 o 
  -6 -11   4        0.01      -14.02     14.18 o 
  -5 -11   4       10.74        8.94     13.61 o 
  -4 -11   4       10.74       14.44     13.30 o 
  -3 -11   4      179.32      186.50     19.35 o 
  -2 -11   4      304.44      288.24     14.19 o 
  -1 -11   4      762.43      703.22     19.08 o 
   0 -11   4        0.31       -0.26      8.69 o 
   1 -11   4        0.02       -0.42     11.09 o 
   2 -11   4       70.24       58.52     14.03 o 
   3 -11   4      101.72       91.53     16.68 o 
   4 -11   4        1.78        2.59     11.34 o 
   5 -11   4       10.92       -3.89     11.67 o 
   6 -11   4        1.82        0.18     12.10 o 
   7 -11   4       17.32       12.59     14.46 o 
   8 -11   4       23.67       53.83     17.31 o 
   9 -11   4        2.93       17.92     16.99 o 
 -10 -10   4        7.16       22.57     21.24 o 
  -9 -10   4        6.11      -17.43     17.43 o 
  -8 -10   4        0.30      -13.37     15.01 o 
  -7 -10   4       34.77       29.10     15.62 o 
  -6 -10   4       23.12        2.80     13.56 o 
  -5 -10   4       31.53       38.06     14.82 o 
  -4 -10   4        0.33      -11.85     11.85 o 
  -3 -10   4      465.99      427.58     15.38 o 
  -2 -10   4     1082.64     1025.93     22.10 o 
  -1 -10   4      232.65      234.40     13.77 o 
   0 -10   4      651.53      698.55     25.72 o 
   1 -10   4      104.11      114.47     16.45 o 
   2 -10   4       38.53       50.41     13.93 o 
   3 -10   4        2.82        5.47     12.24 o 
   4 -10   4       33.52       17.05     12.70 o 
   5 -10   4       14.78       19.76      9.61 o 
   6 -10   4       71.65       72.65     12.17 o 
   7 -10   4       19.11       17.67     14.21 o 
   8 -10   4        9.89       22.44     15.17 o 
   9 -10   4       49.94       84.56     18.91 o 
  10 -10   4        0.10        9.10     14.72 o 
 -10  -9   4        6.74        8.93     17.31 o 
  -9  -9   4        6.48      -11.98     14.39 o 
  -8  -9   4       15.48        4.36     14.70 o 
  -7  -9   4       20.25        9.41     14.69 o 
  -6  -9   4        0.45      -11.18     11.18 o 
  -5  -9   4        0.73       -0.17     11.66 o 
  -4  -9   4       37.90       35.33     13.62 o 
  -3  -9   4       65.67       66.83      9.36 o 
  -2  -9   4       14.57       15.88      7.56 o 
  -1  -9   4       40.59       42.19     19.31 o 
   0  -9   4        7.39        7.27      7.48 o 
   1  -9   4       30.83       37.45      7.78 o 
   2  -9   4      111.65       60.24     13.22 o 
   3  -9   4      110.82      118.65     16.34 o 
   4  -9   4       31.77       13.91      9.06 o 
   5  -9   4        0.90       -0.58      8.72 o 
   6  -9   4       28.39       23.61     14.91 o 
   7  -9   4       50.06       43.25     16.11 o 
   8  -9   4       27.25       59.91     16.84 o 
   9  -9   4        0.14       16.98     15.34 o 
  10  -9   4       43.33       62.62     18.53 o 
 -11  -8   4       15.80       27.61     21.40 o 
 -10  -8   4        2.13        9.49     19.15 o 
  -9  -8   4        2.46       19.40     16.24 o 
  -8  -8   4       23.14       12.41     14.37 o 
  -7  -8   4        6.75       -1.09     12.56 o 
  -6  -8   4        3.60       -5.48     11.94 o 
  -5  -8   4        1.04      -11.38     11.38 o 
  -4  -8   4        0.47       -6.86      7.59 o 
  -3  -8   4        2.08        1.39      6.65 o 
  -2  -8   4       21.61       37.09     14.34 o 
  -1  -8   4       41.21       30.48      6.79 o 
   0  -8   4      140.71      145.90     10.25 o 
   1  -8   4       47.88       49.44      7.33 o 
   2  -8   4      260.11      231.48     17.60 o 
   3  -8   4       31.38       16.31     12.17 o 
   4  -8   4       25.46       26.36     17.34 o 
   5  -8   4        7.31        4.67      8.48 o 
   6  -8   4       38.28       24.85     16.30 o 
   7  -8   4      175.06      156.58     14.04 o 
   8  -8   4        0.01        0.15      9.48 o 
   9  -8   4       61.79       87.34     13.56 o 
  10  -8   4       17.22       25.76     14.27 o 
 -11  -7   4        4.20       -4.69     19.20 o 
 -10  -7   4        9.65       17.65     18.85 o 
  -9  -7   4       27.43       32.84     15.58 o 
  -8  -7   4       18.32       16.61     13.95 o 
  -7  -7   4       24.58       27.66     13.68 o 
  -6  -7   4       17.06        7.27     12.62 o 
  -5  -7   4        0.46       -9.78      9.78 o 
  -4  -7   4        4.60        7.11     12.84 o 
  -3  -7   4       62.82       70.81      7.48 o 
  -2  -7   4        0.58       -1.17      5.11 o 
  -1  -7   4       27.40       26.56      6.11 o 
   0  -7   4      921.96      999.27     17.75 o 
   1  -7   4      211.01      193.98     20.17 o 
   2  -7   4       88.99       80.59     14.81 o 
   3  -7   4       17.96       26.88     12.33 o 
   4  -7   4      180.98      168.69     25.26 o 
   5  -7   4       96.11       96.57     11.06 o 
   6  -7   4        2.52       -8.06      8.06 o 
   7  -7   4      113.15      135.92     18.90 o 
   8  -7   4       92.25      111.61     13.11 o 
   9  -7   4       27.24       16.71     11.73 o 
  10  -7   4       62.41       88.89     21.92 o 
 -12  -6   4        0.01       12.79     18.77 o 
 -11  -6   4       22.63      -14.13     17.89 o 
 -10  -6   4        0.87       17.89     15.19 o 
  -9  -6   4       11.87        8.00     13.83 o 
  -8  -6   4        5.77       -1.88     12.44 o 
  -7  -6   4      308.22      246.70     20.58 o 
  -6  -6   4       17.30       28.63     12.44 o 
  -5  -6   4        0.31        2.43      6.50 o 
  -4  -6   4       36.16       34.76      6.92 o 
  -3  -6   4       12.10       10.30      5.67 o 
  -2  -6   4       37.50       37.81      6.42 o 
  -1  -6   4       89.54       76.34      6.82 o 
   0  -6   4        2.85        1.92      4.76 o 
   1  -6   4     2423.93     2501.83     36.99 o 
   2  -6   4       66.22       70.53      4.82 o 
   3  -6   4       64.71       82.17     13.77 o 
   4  -6   4       10.25       11.33      7.08 o 
   5  -6   4       49.95       59.37     15.88 o 
   6  -6   4      376.09      335.06     16.08 o 
   7  -6   4      169.83      152.05     12.80 o 
   8  -6   4      241.13      253.35     15.58 o 
   9  -6   4        0.05       -3.50      8.80 o 
  10  -6   4      112.96      104.77     21.57 o 
  11  -6   4        0.72      -17.71     17.71 o 
 -12  -5   4        0.17       24.82     20.46 o 
 -11  -5   4        0.43      -11.65     16.08 o 
 -10  -5   4       19.94       25.93     15.74 o 
  -9  -5   4       27.78       30.84     16.11 o 
  -8  -5   4        5.82       11.29     14.23 o 
  -7  -5   4      394.25      397.00     23.73 o 
  -6  -5   4      299.54      291.05     12.70 o 
  -5  -5   4       10.33        9.47      8.29 o 
  -4  -5   4     1088.64     1153.91     19.65 o 
  -3  -5   4      283.83      265.36      9.81 o 
  -2  -5   4      106.70      109.04      7.28 o 
  -1  -5   4       68.03       55.83     11.03 o 
   0  -5   4      554.05      677.93     18.66 o 
   1  -5   4     1892.46     1834.82     35.93 o 
   2  -5   4     4146.16     4353.25     49.57 o 
   3  -5   4       34.46       18.43      6.36 o 
   4  -5   4        9.84       11.58      6.31 o 
   5  -5   4       31.97       36.04      8.10 o 
   6  -5   4      361.04      324.11     15.24 o 
   7  -5   4       45.20       42.87     18.22 o 
   8  -5   4        9.12        8.25      8.71 o 
   9  -5   4        2.15       -2.59     14.88 o 
  10  -5   4       26.00       43.32     18.58 o 
  11  -5   4       11.10        8.19     17.91 o 
 -12  -4   4        0.07       14.16     18.71 o 
 -11  -4   4       28.12       32.69     17.56 o 
 -10  -4   4       35.40       64.50     17.83 o 
  -9  -4   4      232.90      218.38     21.36 o 
  -8  -4   4        9.17       12.69     13.39 o 
  -7  -4   4       39.40       82.38     14.89 o 
  -6  -4   4      243.01      249.99     22.62 o 
  -5  -4   4      149.49      157.82      9.36 o 
  -4  -4   4      649.38      705.11     19.90 o 
  -3  -4   4     4272.04     4325.94     63.35 o 
  -2  -4   4      427.87      366.29     10.24 o 
  -1  -4   4      279.45      286.04      8.58 o 
   0  -4   4     2109.64     2298.69     40.56 o 
   1  -4   4     1598.06     1646.66     17.07 o 
   2  -4   4      180.61      191.47      9.57 o 
   3  -4   4       22.67       29.56      6.31 o 
   4  -4   4      341.88      278.81     11.67 o 
   5  -4   4       34.91       40.94      7.68 o 
   6  -4   4      110.25      127.13     11.16 o 
   7  -4   4      390.31      389.12     18.69 o 
   8  -4   4        8.18       17.99      8.62 o 
   9  -4   4       10.32        3.95     14.80 o 
  10  -4   4        7.74       11.76     15.68 o 
  11  -4   4        1.26       -3.48     17.49 o 
 -12  -3   4       11.43       19.29     17.96 o 
 -11  -3   4       19.61       30.57     16.65 o 
 -10  -3   4        0.00      -10.38     12.31 o 
  -9  -3   4      351.92      369.00     23.54 o 
  -8  -3   4     1183.11     1159.48     36.87 o 
  -7  -3   4       17.31       25.92      7.93 o 
  -6  -3   4      116.98      128.67     12.24 o 
  -5  -3   4        3.40       -0.53      5.12 o 
  -4  -3   4        7.86        5.19      4.88 o 
  -3  -3   4     1299.71     1398.39     30.38 o 
  -2  -3   4      315.00      250.51      8.46 o 
  -1  -3   4     3346.97     3107.44     33.07 o 
   0  -3   4       91.22       87.21      4.70 o 
   1  -3   4      311.08      302.20      6.28 o 
   2  -3   4       36.54       42.55      5.52 o 
   3  -3   4     1591.48     1442.10     37.08 o 
   4  -3   4       85.67       84.08      8.27 o 
   5  -3   4        9.65        8.09      9.66 o 
   6  -3   4      146.52      164.75     11.03 o 
   7  -3   4       29.16       46.31      9.61 o 
   8  -3   4       43.45       29.70     14.37 o 
   9  -3   4       18.90        2.00     13.84 o 
  10  -3   4        1.98       -6.26     15.54 o 
  11  -3   4        0.32        2.89     17.40 o 
 -11  -2   4       12.31       39.37     15.83 o 
 -10  -2   4        3.48       37.26     15.24 o 
  -9  -2   4        3.05       26.32     12.88 o 
  -8  -2   4       56.75       52.75     11.56 o 
  -7  -2   4      219.32      229.19     11.71 o 
  -6  -2   4       60.42       69.39     10.36 o 
  -5  -2   4       41.41       42.72      6.06 o 
  -4  -2   4       25.44       29.27      5.31 o 
  -3  -2   4       55.19       60.49      5.58 o 
  -2  -2   4     1282.43     1310.60     18.38 o 
  -1  -2   4     1046.32     1031.79     41.01 o 
   0  -2   4      340.40      387.18      7.53 o 
   1  -2   4       15.28       18.64      3.01 o 
   2  -2   4       51.07       59.05      3.62 o 
   3  -2   4        6.94       22.03      3.57 o 
   4  -2   4        0.03       -3.38      3.38 o 
   5  -2   4       44.46       63.85     10.42 o 
   6  -2   4       10.65        9.64     11.11 o 
   7  -2   4       49.79       50.24     15.53 o 
   8  -2   4        8.10       -0.37     13.37 o 
   9  -2   4       13.96       -7.65     14.05 o 
  10  -2   4        7.25        0.38     14.63 o 
  11  -2   4        0.01       12.40     18.08 o 
 -11  -1   4        2.50       20.86     13.22 o 
 -10  -1   4       10.78       89.17     15.58 o 
  -8  -1   4       10.49       15.65      7.81 o 
  -7  -1   4       80.30       95.74     22.89 o 
  -6  -1   4       94.08       80.23     12.09 o 
  -5  -1   4     1009.25      905.48     17.48 o 
  -4  -1   4       93.51      109.50      7.22 o 
  -3  -1   4       15.87       26.32      4.45 o 
  -2  -1   4     2515.03     2341.38     27.16 o 
  -1  -1   4      164.80      193.39      7.58 o 
   0  -1   4     1225.97     1289.11     14.10 o 
   1  -1   4       35.04       52.99      3.88 o 
   2  -1   4       81.31       92.97      5.97 o 
   3  -1   4      401.84      435.73      8.54 o 
   4  -1   4        0.46        3.04      4.99 o 
   5  -1   4       39.70       61.95      5.57 o 
   6  -1   4      200.40      183.18     16.95 o 
   7  -1   4       66.38       49.79     15.49 o 
   8  -1   4        0.11       -1.07     12.69 o 
   9  -1   4       62.28       51.81     15.92 o 
  10  -1   4        0.67       16.49     16.22 o 
  11  -1   4        0.01       -3.05     15.67 o 
  -9   0   4      142.04      131.23     17.12 o 
  -8   0   4       58.01       70.34     13.41 o 
  -7   0   4        0.35        3.17      6.45 o 
  -6   0   4        5.78        4.75      5.74 o 
  -5   0   4      149.49      181.10     12.90 o 
  -4   0   4      961.01      988.00     24.46 o 
  -3   0   4       54.17       56.87      5.44 o 
  -2   0   4        5.95        7.19      4.10 o 
  -1   0   4    11723.54    11670.30    101.66 o 
   0   0   4     2209.79     2478.11     22.23 o 
   1   0   4     1636.59     1714.01     17.26 o 
   2   0   4       45.63       43.77      4.11 o 
   3   0   4      348.82      392.31     11.92 o 
   4   0   4       25.02       36.16      4.53 o 
   5   0   4        2.83       -2.12      4.59 o 
   6   0   4       59.46       63.94      9.20 o 
   7   0   4      286.04      325.92     23.83 o 
   8   0   4        1.19       -2.58     12.28 o 
   9   0   4        2.94      -12.42     12.42 o 
  10   0   4        1.53       14.94     15.22 o 
  11   0   4       11.26       16.72     17.78 o 
 -10   1   4       15.53       16.46      8.76 o 
  -9   1   4      177.62      189.22     12.72 o 
  -8   1   4        4.85        8.07      7.59 o 
  -7   1   4       24.12       25.40      7.47 o 
  -6   1   4        7.85        9.68      6.63 o 
  -5   1   4       63.40       43.11      6.30 o 
  -4   1   4     1050.75      996.73     20.90 o 
  -3   1   4      943.45      848.98     24.59 o 
  -2   1   4     1708.53     1578.64     23.74 o 
  -1   1   4       68.75       60.10      6.22 o 
   0   1   4     9787.75    11444.31     82.68 o 
   1   1   4     2631.97     2856.75     25.43 o 
   2   1   4       79.76      119.39      8.06 o 
   3   1   4      436.64      450.39      9.01 o 
   4   1   4      687.38      667.42     11.19 o 
   5   1   4      165.31      194.53     12.60 o 
   6   1   4       20.42       19.61      8.53 o 
   7   1   4        0.14      -10.96     10.96 o 
   8   1   4       23.30       20.97     13.54 o 
   9   1   4      129.93      142.00     20.76 o 
  10   1   4        1.00       -7.15     14.08 o 
  11   1   4        0.02       29.25     17.15 o 
 -10   2   4        1.18        0.57     11.70 o 
  -9   2   4      271.41      253.71     13.85 o 
  -8   2   4       36.79       35.15      8.69 o 
  -7   2   4        3.12       -3.31      6.92 o 
  -6   2   4       64.55       75.40      8.19 o 
  -5   2   4      355.80      488.38     27.31 o 
  -4   2   4      517.94      559.87     13.77 o 
  -3   2   4     1425.67     1439.79     21.50 o 
  -2   2   4       97.06      102.74      7.15 o 
  -1   2   4     4793.88     4738.65     37.88 o 
   0   2   4      391.89      402.28      9.00 o 
   1   2   4     2336.44     2065.31     29.03 o 
   2   2   4       83.74       68.02      4.69 o 
   3   2   4      739.35      708.75     11.03 o 
   4   2   4       26.33       24.27     13.15 o 
   5   2   4        1.77       -1.67      7.13 o 
   6   2   4      127.48      109.04     11.25 o 
   7   2   4       56.95       51.07     10.25 o 
   8   2   4        1.99       13.49     12.85 o 
   9   2   4       16.48       21.58     14.11 o 
  10   2   4        4.61       10.53     15.26 o 
  11   2   4       13.43       34.26     16.90 o 
 -11   3   4       26.68       30.29     14.76 o 
 -10   3   4        4.19        9.17     11.67 o 
  -9   3   4      153.12      133.88     17.57 o 
  -8   3   4        7.50       -5.56      7.56 o 
  -7   3   4       30.09       19.69      9.04 o 
  -6   3   4       76.75      104.76      9.25 o 
  -5   3   4        1.27       -5.93      5.93 o 
  -4   3   4        3.49        9.56      5.21 o 
  -3   3   4      148.67      149.62      8.19 o 
  -2   3   4     1219.81     1109.46     18.31 o 
  -1   3   4        0.46        3.66      2.78 o 
   0   3   4        9.12       15.24      3.14 o 
   1   3   4     1004.10      973.63     13.63 o 
   2   3   4      183.96      187.93      9.65 o 
   3   3   4      291.93      298.78     15.75 o 
   4   3   4       23.39       35.27     11.83 o 
   5   3   4      672.51      642.35     25.70 o 
   6   3   4        5.15        3.61     12.91 o 
   7   3   4      123.39      125.47     12.37 o 
   8   3   4        7.91        8.11     12.94 o 
   9   3   4        1.52       10.72     13.56 o 
  10   3   4       36.69       65.01     17.68 o 
 -11   4   4        0.94        2.02     12.52 o 
 -10   4   4        2.52        3.63     11.64 o 
  -9   4   4        8.01        5.02     12.01 o 
  -8   4   4       56.01       32.73      8.93 o 
  -7   4   4      338.93      316.10     13.76 o 
  -6   4   4        3.50        3.04      6.04 o 
  -5   4   4        0.80       -4.33      5.38 o 
  -4   4   4      230.57      224.15     10.46 o 
  -3   4   4        9.27        5.77      5.40 o 
  -2   4   4      459.74      404.14     22.45 o 
  -1   4   4      226.15      238.44     15.66 o 
   0   4   4      392.21      502.46     12.78 o 
   1   4   4        2.58        1.60      7.07 o 
   2   4   4        2.53        2.67      4.58 o 
   3   4   4      301.35      346.72     19.54 o 
   4   4   4      290.46      282.24     19.18 o 
   5   4   4        2.22        9.08     13.92 o 
   6   4   4      201.62      166.32     18.32 o 
   7   4   4        2.87       14.77      9.56 o 
   8   4   4        4.22       -1.30      9.99 o 
   9   4   4        0.95       24.04     14.18 o 
  10   4   4       29.82       49.51     17.83 o 
 -12   5   4        2.03       12.64     15.84 o 
 -11   5   4       17.40       13.82     14.43 o 
 -10   5   4        2.33      -11.63     11.63 o 
  -9   5   4       30.19       32.47     14.49 o 
  -8   5   4      243.54      237.07     19.17 o 
  -7   5   4      158.76      163.07     14.69 o 
  -6   5   4       11.23       -2.20      6.47 o 
  -5   5   4        5.77       -1.58      6.25 o 
  -4   5   4      162.10      178.54     12.98 o 
  -3   5   4       10.94        1.72      5.14 o 
  -2   5   4      620.86      594.99     14.57 o 
  -1   5   4       23.98       25.25      3.61 o 
   0   5   4       98.46      112.36      7.74 o 
   1   5   4      507.72      478.36     20.60 o 
   2   5   4      180.41      201.36     16.60 o 
   3   5   4      144.68      116.22     15.49 o 
   4   5   4      456.08      438.72     23.50 o 
   5   5   4      151.17      158.89     18.97 o 
   6   5   4       32.67       43.59     16.21 o 
   7   5   4        0.53       -6.87     14.35 o 
   8   5   4        3.10        6.35     11.66 o 
   9   5   4        0.23       42.16     15.01 o 
  10   5   4        3.68       13.05     15.38 o 
 -12   6   4       31.50       35.48     16.85 o 
 -11   6   4        4.55       -5.59     13.25 o 
 -10   6   4       29.40       33.88     14.90 o 
  -9   6   4       61.92       54.87     15.70 o 
  -8   6   4       43.70       34.92     13.75 o 
  -7   6   4       27.44       29.71      8.87 o 
  -6   6   4       76.99       90.74     10.16 o 
  -5   6   4       52.58       47.15      8.52 o 
  -4   6   4      272.34      271.20     13.07 o 
  -3   6   4      420.91      387.35     13.50 o 
  -2   6   4      312.23      316.17     13.91 o 
  -1   6   4      231.87      234.60     18.35 o 
   0   6   4        7.09        6.89      5.75 o 
   1   6   4      434.36      444.55     12.59 o 
   2   6   4        1.31       -1.03     10.80 o 
   3   6   4      174.67      177.87     18.59 o 
   4   6   4       22.65       14.36     14.71 o 
   5   6   4        5.16       -1.10     14.24 o 
   6   6   4        9.71        1.98     15.64 o 
   7   6   4        7.04        1.28     14.91 o 
   8   6   4        0.98      -14.26     14.26 o 
   9   6   4        0.58       44.94     15.58 o 
  10   6   4        5.27       49.17     17.14 o 
 -12   7   4        0.65       -9.63     15.43 o 
 -11   7   4        0.77       -7.28     14.01 o 
 -10   7   4        8.18       19.39     14.40 o 
  -9   7   4        5.07       -4.84     12.06 o 
  -8   7   4      126.74      131.07     18.72 o 
  -7   7   4      224.95      225.40     13.12 o 
  -6   7   4       10.14        2.66      7.00 o 
  -5   7   4      157.56      143.22     11.62 o 
  -4   7   4      155.00      165.87     11.69 o 
  -3   7   4      321.88      281.49     12.86 o 
  -2   7   4      313.71      284.27     12.76 o 
  -1   7   4        7.09       -1.99      6.01 o 
   0   7   4      138.36      138.79      9.89 o 
   1   7   4        7.47        9.66     11.92 o 
   2   7   4       48.70       67.86     15.02 o 
   3   7   4      131.38      135.85     19.00 o 
   4   7   4        3.68        8.32     14.24 o 
   5   7   4        1.14      -14.74     14.74 o 
   6   7   4       42.78       30.57     16.43 o 
   7   7   4       15.43       23.92     18.11 o 
   8   7   4        5.14      -16.62     16.62 o 
   9   7   4        1.62       -0.66     24.26 o 
 -11   8   4        9.89        4.21     16.35 o 
 -10   8   4        1.58       17.38     14.95 o 
  -9   8   4        2.29        4.96     13.44 o 
  -8   8   4       53.44       45.94     15.23 o 
  -7   8   4        7.53        3.23     11.99 o 
  -6   8   4       18.27       25.86      8.44 o 
  -5   8   4      686.96      655.95     38.54 o 
  -4   8   4       87.96       76.15     10.35 o 
  -3   8   4      378.30      329.85     14.60 o 
  -2   8   4      108.25      134.17     11.13 o 
  -1   8   4      547.68      478.99     15.78 o 
   0   8   4        0.02       -0.92      7.29 o 
   1   8   4       38.05       61.01     15.67 o 
   2   8   4       41.78       46.98     15.80 o 
   3   8   4       57.65       69.30     17.59 o 
   4   8   4       45.44       37.39     17.33 o 
   5   8   4        0.00       -4.19     14.72 o 
   6   8   4        1.01        0.01     17.29 o 
   7   8   4        7.98      -15.67     15.67 o 
   8   8   4        1.25       -4.78     17.51 o 
   9   8   4        0.90       -5.60     18.63 o 
 -11   9   4       11.78       16.48     16.45 o 
 -10   9   4       32.29       47.12     17.48 o 
  -9   9   4        0.20        8.90     14.11 o 
  -8   9   4       30.81       32.25     14.59 o 
  -7   9   4       18.37        1.90     12.10 o 
  -6   9   4       57.53       63.53      9.95 o 
  -5   9   4       97.24      105.98     20.45 o 
  -4   9   4      218.74      205.27     14.15 o 
  -3   9   4      279.16      238.95     18.59 o 
  -2   9   4      111.04       97.06     10.99 o 
  -1   9   4      121.61      134.08     11.68 o 
   0   9   4      189.53      262.02     21.91 o 
   1   9   4       83.66       85.92     17.51 o 
   2   9   4       21.07       19.43     14.18 o 
   3   9   4       18.55       23.42     15.32 o 
   4   9   4       14.14        0.88     15.91 o 
   5   9   4       21.87       22.94     16.85 o 
   6   9   4        0.80       12.94     17.04 o 
   7   9   4       49.17       63.03     22.37 o 
   8   9   4       30.12       20.04     21.92 o 
 -10  10   4        0.10       15.30     16.08 o 
  -9  10   4        1.01       -2.32     14.13 o 
  -8  10   4        4.48        9.75     14.31 o 
  -7  10   4       76.88       65.20     16.82 o 
  -6  10   4       40.09       36.30     14.41 o 
  -5  10   4        7.28        5.59      8.04 o 
  -4  10   4       80.85       93.98     11.48 o 
  -3  10   4        0.03       -5.92      7.64 o 
  -2  10   4      304.26      301.25     14.73 o 
  -1  10   4       38.48       34.85      8.99 o 
   0  10   4        3.05        6.40     13.08 o 
   1  10   4       44.89       49.53     16.30 o 
   2  10   4       95.50       92.84     19.28 o 
   3  10   4       64.66       47.61     16.99 o 
   4  10   4        5.35       -5.68     17.10 o 
   5  10   4        9.47       13.76     18.40 o 
   6  10   4       18.35       43.45     19.95 o 
   7  10   4        0.00       16.32     19.20 o 
   8  10   4        8.97        5.38     20.53 o 
  -9  11   4        8.65       25.64     16.53 o 
  -8  11   4       26.76       12.49     16.01 o 
  -7  11   4        2.63      -10.91     10.91 o 
  -6  11   4       36.09       30.14     16.14 o 
  -5  11   4       23.77       34.69      9.70 o 
  -4  11   4        9.81       -1.43      8.17 o 
  -3  11   4       43.48       65.53     15.21 o 
  -2  11   4      111.97      133.35     12.53 o 
  -1  11   4      154.49      176.63     19.72 o 
   0  11   4       31.39       24.39     14.59 o 
   1  11   4        2.23       12.34     15.06 o 
   2  11   4        1.54       13.37     15.58 o 
   3  11   4       33.41       52.13     18.25 o 
   4  11   4        6.67      -16.02     16.02 o 
   5  11   4        2.71       -7.38     19.46 o 
   6  11   4       10.47        5.48     21.49 o 
   7  11   4        2.53       -9.58     20.18 o 
  -8  12   4       37.31       56.72     18.52 o 
  -7  12   4        6.57      -12.61     12.61 o 
  -6  12   4        5.31      -12.35     13.08 o 
  -5  12   4       18.15        3.55     14.02 o 
  -4  12   4        4.99        0.03      9.18 o 
  -3  12   4       13.28       21.59      9.13 o 
  -2  12   4       33.42       17.22     13.52 o 
  -1  12   4       36.45       33.46     14.52 o 
   0  12   4       45.82       36.17     16.03 o 
   1  12   4        7.69       -1.18     14.96 o 
   2  12   4        2.70       -6.74     15.84 o 
   3  12   4        8.42       42.47     19.93 o 
   4  12   4        6.15        1.22     17.13 o 
   5  12   4        1.13       24.44     19.81 o 
   6  12   4        4.21        5.13     20.83 o 
  -8  13   4        3.76       11.88     16.58 o 
  -7  13   4       21.17       25.70     16.21 o 
  -6  13   4        0.50        2.38     15.47 o 
  -5  13   4        2.62       22.44     14.66 o 
  -4  13   4       28.89       14.67     14.44 o 
  -3  13   4        4.26       11.58      9.09 o 
  -2  13   4       13.41        5.48     13.76 o 
  -1  13   4        0.91        0.32     12.64 o 
   0  13   4        1.58      -13.35     13.35 o 
   1  13   4        0.74       10.81     16.81 o 
   2  13   4        0.17      -15.84     17.49 o 
   3  13   4       10.11      -14.73     17.09 o 
   4  13   4        6.54      -17.22     19.42 o 
  -6  14   4       11.00        0.27     15.51 o 
  -5  14   4        0.66        7.46     14.62 o 
  -4  14   4        5.34        3.89     14.94 o 
  -3  14   4       48.99       24.46     14.98 o 
  -2  14   4        0.21        8.71     13.92 o 
  -1  14   4        4.75        1.18     14.21 o 
   0  14   4        0.61       -9.31     13.17 o 
   1  14   4        3.91      -15.35     15.35 o 
   2  14   4        2.40       21.37     18.82 o 
   3  14   4        0.19      -14.93     18.70 o 
  -5  15   4        0.98       -1.93     15.51 o 
  -2  15   4       21.27       50.45     17.98 o 
  -1  15   4        0.47       -2.61     14.89 o 
   0  15   4        1.67       21.15     17.29 o 
   1  15   4        1.33       -0.03     18.15 o 
   2 -17   5       34.02       74.44     19.53 o 
  -4 -16   5        2.05      -17.24     17.24 o 
   1 -16   5       50.59       52.64     18.04 o 
   2 -16   5        0.17        9.07     14.24 o 
   3 -16   5       27.16       45.77     18.74 o 
   4 -16   5        0.96       26.82     17.32 o 
  -6 -15   5        0.70       -8.14     17.58 o 
  -5 -15   5        0.02       16.56     18.50 o 
  -4 -15   5       19.38       -5.40     18.15 o 
  -3 -15   5        8.53       -4.22     16.81 o 
   0 -15   5       10.54       36.60     14.57 o 
   1 -15   5        3.43       12.05     14.16 o 
   2 -15   5       44.20       14.04     14.12 o 
   3 -15   5        0.10       -2.46     13.88 o 
   4 -15   5        1.41       10.59     15.55 o 
   5 -15   5       18.56       15.02     16.54 o 
  -6 -14   5        1.19      -15.74     15.74 o 
  -5 -14   5       12.09       -9.30     15.65 o 
  -4 -14   5       20.35       12.49     16.25 o 
  -3 -14   5        5.83       14.47     15.90 o 
  -2 -14   5        1.14      -10.60     13.38 o 
   0 -14   5        5.74       19.61     13.89 o 
   1 -14   5       32.94       39.39     14.54 o 
   2 -14   5        8.76        1.89     12.61 o 
   3 -14   5       23.75       18.01     14.72 o 
   4 -14   5       20.74       29.80     15.55 o 
   5 -14   5        1.51        9.93     15.32 o 
   6 -14   5        0.24       -7.15     13.86 o 
  -7 -13   5        0.14        3.76     17.50 o 
  -6 -13   5        2.22       -0.63     17.29 o 
  -5 -13   5        4.08       14.71     15.72 o 
  -4 -13   5       85.64       90.56     20.09 o 
  -3 -13   5       19.71       -5.26     14.96 o 
  -2 -13   5       37.01       19.60     15.28 o 
  -1 -13   5       56.52       56.73     13.82 o 
   0 -13   5       12.42       23.77     12.48 o 
   1 -13   5        0.01       12.86     12.52 o 
   2 -13   5        0.01        1.41     13.16 o 
   3 -13   5       16.76       15.40     13.72 o 
   4 -13   5       29.88       46.41     15.40 o 
   5 -13   5       13.37        8.12     14.82 o 
   6 -13   5        0.09        7.53     14.16 o 
   7 -13   5        3.91       12.46     16.45 o 
  -8 -12   5        0.39       22.92     18.42 o 
  -7 -12   5        6.33      -11.33     15.50 o 
  -6 -12   5        2.72        0.88     14.81 o 
  -5 -12   5        2.67       -3.75     15.15 o 
  -4 -12   5      103.85       94.31     17.33 o 
  -3 -12   5       36.38       50.94     16.45 o 
  -2 -12   5       20.96       36.54      9.67 o 
  -1 -12   5       80.87       70.99     10.17 o 
   0 -12   5       67.46       64.39     14.38 o 
   1 -12   5        4.80       14.20     11.71 o 
   2 -12   5        0.19        3.46     11.19 o 
   3 -12   5       18.69       19.15     13.77 o 
   4 -12   5        0.12        7.01     13.35 o 
   5 -12   5        0.74       -4.24     11.68 o 
   6 -12   5       14.43       28.95     14.57 o 
   7 -12   5        0.59       -5.65     13.44 o 
   8 -12   5       28.90       66.53     19.48 o 
  -9 -11   5        0.03      -11.25     18.26 o 
  -8 -11   5        0.91       -1.43     15.48 o 
  -7 -11   5        5.60       -2.49     13.85 o 
  -6 -11   5       18.80       43.01     15.19 o 
  -5 -11   5       38.29        6.83     13.16 o 
  -4 -11   5       15.96       19.09     12.72 o 
  -3 -11   5      235.82      217.72     20.82 o 
  -2 -11   5        1.18       -8.90      9.00 o 
  -1 -11   5       94.05      104.73     24.60 o 
   0 -11   5      123.11      123.33     16.08 o 
   1 -11   5        1.22       14.57     11.57 o 
   2 -11   5       10.25       20.01     12.23 o 
   3 -11   5        0.79        1.74     11.66 o 
   4 -11   5      204.77      164.84     19.04 o 
   5 -11   5        6.50       10.89     12.85 o 
   6 -11   5        0.12        3.60     12.60 o 
   7 -11   5       30.33       60.66     17.04 o 
   8 -11   5        2.34       -3.31     14.61 o 
   9 -11   5        9.43      -12.45     13.32 o 
 -10 -10   5        7.17      -17.59     19.37 o 
  -9 -10   5       29.31       31.51     16.92 o 
  -8 -10   5        5.06       -5.75     13.79 o 
  -7 -10   5        0.98      -12.11     12.11 o 
  -6 -10   5       14.49       -2.07     14.17 o 
  -5 -10   5        9.89       16.74     12.36 o 
  -4 -10   5        0.01       -5.77     12.23 o 
  -3 -10   5      210.06      202.02     14.49 o 
  -2 -10   5        1.46        8.10      8.99 o 
  -1 -10   5     1634.12     1591.48     34.85 o 
   0 -10   5      422.20      481.10     16.66 o 
   1 -10   5       79.22       86.10     15.09 o 
   2 -10   5       13.26       25.63     12.96 o 
   3 -10   5        0.63       -8.14     11.50 o 
   4 -10   5      116.69      115.89     16.88 o 
   5 -10   5        8.13        2.47      9.37 o 
   6 -10   5       28.04       26.26     10.71 o 
   7 -10   5        6.67        7.72      9.61 o 
   8 -10   5        0.32       -8.52     11.64 o 
   9 -10   5       41.49       84.89     20.56 o 
 -10  -9   5        1.72       27.01     20.43 o 
  -9  -9   5       17.38       34.25     17.61 o 
  -8  -9   5       26.54       20.89     15.38 o 
  -7  -9   5        2.26       -7.35     12.76 o 
  -6  -9   5       33.54       44.70     15.06 o 
  -5  -9   5       46.24       79.24     15.02 o 
  -4  -9   5       46.19       49.96     11.09 o 
  -3  -9   5        6.78       -3.63      7.39 o 
  -2  -9   5      234.38      204.57     11.90 o 
  -1  -9   5        3.10       12.72      9.91 o 
   0  -9   5        0.81       -6.69      6.69 o 
   1  -9   5       79.09       75.66     13.90 o 
   2  -9   5       61.68       25.91     12.72 o 
   3  -9   5       18.03       21.40     12.45 o 
   4  -9   5      138.26      101.57     12.00 o 
   5  -9   5        7.71        4.23      8.42 o 
   6  -9   5      146.47      174.23     30.89 o 
   7  -9   5        2.59       -2.75      9.16 o 
   8  -9   5       38.98       22.66     26.53 o 
   9  -9   5       24.33       42.67     16.28 o 
  10  -9   5        1.89       42.10     17.83 o 
 -11  -8   5        1.12      -15.14     17.27 o 
 -10  -8   5       17.59       26.60     17.57 o 
  -9  -8   5       16.22       27.63     17.45 o 
  -8  -8   5        4.74       14.52     14.10 o 
  -7  -8   5        0.01       14.89     13.03 o 
  -6  -8   5        0.28        7.70     12.24 o 
  -5  -8   5       53.25       65.10     14.36 o 
  -4  -8   5       18.26       19.96      8.13 o 
  -3  -8   5       39.71       29.98      7.87 o 
  -2  -8   5      612.47      543.73     15.59 o 
  -1  -8   5       32.50       28.01     10.02 o 
   0  -8   5        0.17       -0.46      5.87 o 
   1  -8   5      125.24       98.90      8.29 o 
   2  -8   5        0.01        4.94     10.20 o 
   3  -8   5        1.33       -0.43      7.69 o 
   4  -8   5        0.50       -7.69      8.44 o 
   5  -8   5      503.01      459.56     19.37 o 
   6  -8   5       20.96       15.96      8.99 o 
   7  -8   5      102.23      116.40     13.06 o 
   8  -8   5       52.39       66.22     12.42 o 
   9  -8   5       19.60       28.37     11.42 o 
  10  -8   5        6.92        1.39     18.27 o 
 -11  -7   5        8.17        2.85     17.38 o 
 -10  -7   5        4.42        7.70     15.85 o 
  -9  -7   5       17.64       -5.11     14.01 o 
  -8  -7   5        0.61      -11.36     12.58 o 
  -7  -7   5      167.27      163.45     18.94 o 
  -6  -7   5        7.49        2.46     11.91 o 
  -5  -7   5        3.87       10.85      7.93 o 
  -4  -7   5       52.59       36.53      8.08 o 
  -3  -7   5       10.90        3.99      6.45 o 
  -2  -7   5      300.64      254.27     11.12 o 
  -1  -7   5        0.10        4.99      5.90 o 
   0  -7   5        1.86        7.61      5.36 o 
   1  -7   5       26.49       36.29      8.76 o 
   2  -7   5       44.58       50.99      8.25 o 
   3  -7   5       24.96       20.72      8.26 o 
   4  -7   5       15.93       14.24      8.42 o 
   5  -7   5      126.53      132.66     12.59 o 
   6  -7   5      393.85      387.10     21.07 o 
   7  -7   5       67.25       93.32     14.87 o 
   8  -7   5        0.83       -9.58      9.58 o 
   9  -7   5      180.57      220.82     29.52 o 
  10  -7   5        1.62      -10.07     16.43 o 
  11  -7   5        3.64        7.44     20.01 o 
 -12  -6   5        0.99      -17.42     17.42 o 
 -11  -6   5        4.85       -8.29     16.33 o 
 -10  -6   5        7.31       21.00     16.65 o 
  -9  -6   5        3.72        4.57     15.34 o 
  -8  -6   5       58.34       34.95     14.82 o 
  -7  -6   5        1.56        0.81     13.68 o 
  -6  -6   5       20.07       19.70      8.43 o 
  -5  -6   5       78.51       94.13      9.13 o 
  -4  -6   5       18.38       13.23      6.72 o 
  -3  -6   5       61.59       87.81     10.55 o 
  -2  -6   5        0.70       -1.81      4.95 o 
  -1  -6   5        0.79       -2.88      4.79 o 
   0  -6   5        1.27        1.91      4.76 o 
   1  -6   5        2.16        4.02      4.46 o 
   2  -6   5       24.44       39.28      7.41 o 
   3  -6   5       57.72       54.75      8.26 o 
   4  -6   5       35.04       26.16      8.35 o 
   5  -6   5       59.40       47.40      9.77 o 
   6  -6   5       86.12      103.30     22.32 o 
   7  -6   5       45.05       40.51      9.92 o 
   8  -6   5       17.47        2.98     11.31 o 
   9  -6   5      147.83      116.02     20.38 o 
  10  -6   5        6.75        7.44     17.01 o 
  11  -6   5       18.89       12.58     18.73 o 
 -12  -5   5        4.92       -1.87     17.21 o 
 -11  -5   5       13.68       30.76     17.32 o 
 -10  -5   5        3.33       17.80     14.69 o 
  -9  -5   5       40.47       75.58     16.69 o 
  -8  -5   5      196.70      173.87     19.49 o 
  -7  -5   5        4.71      -11.74     12.38 o 
  -6  -5   5      309.40      321.81     13.38 o 
  -5  -5   5        0.74       -4.43      7.09 o 
  -4  -5   5       10.52       14.47      8.74 o 
  -3  -5   5       40.99       29.08      8.58 o 
  -2  -5   5       27.70       33.21      9.46 o 
  -1  -5   5      212.30      258.78     15.33 o 
   0  -5   5      551.24      634.05     21.45 o 
   1  -5   5     1082.19      977.78     16.41 o 
   2  -5   5       61.92       88.75      8.21 o 
   3  -5   5      535.88      526.16     15.56 o 
   4  -5   5      156.29      166.51     11.20 o 
   5  -5   5      163.63      151.97     11.83 o 
   6  -5   5        6.81       13.44      8.53 o 
   7  -5   5       12.15       12.36      8.58 o 
   8  -5   5      132.79      162.01     19.09 o 
   9  -5   5       21.77       24.68     17.27 o 
  10  -5   5       24.06       30.88     18.80 o 
  11  -5   5       21.75        4.68     18.21 o 
 -12  -4   5        0.94       24.59     17.58 o 
 -11  -4   5        4.22       39.65     16.16 o 
 -10  -4   5      109.96      159.18     20.82 o 
  -9  -4   5        0.44       20.02     13.78 o 
  -8  -4   5        0.16        8.48     13.36 o 
  -7  -4   5      344.14      377.73     14.78 o 
  -6  -4   5       97.50      118.54     13.17 o 
  -5  -4   5        0.22        5.33      5.96 o 
  -4  -4   5      836.68      869.11     17.39 o 
  -3  -4   5      130.49      115.45      7.99 o 
  -2  -4   5     2139.21     2018.03     26.33 o 
  -1  -4   5       11.10       14.61      6.02 o 
   0  -4   5      302.33      349.53      9.33 o 
   1  -4   5       76.11       93.91      7.84 o 
   2  -4   5      212.71      192.19      9.99 o 
   3  -4   5      259.23      237.24     11.02 o 
   4  -4   5       80.53      101.00      9.52 o 
   5  -4   5      103.15      101.17     14.36 o 
   6  -4   5       53.05       64.40     10.11 o 
   7  -4   5      393.48      395.64     16.21 o 
   8  -4   5      152.04      169.17     20.86 o 
   9  -4   5       48.73       66.10     17.95 o 
  10  -4   5       36.58       52.33     18.36 o 
  11  -4   5       15.24        7.59     18.37 o 
 -12  -3   5        4.90       20.80     16.56 o 
 -11  -3   5        0.22        2.10     15.35 o 
 -10  -3   5      222.66      251.97     22.02 o 
  -9  -3   5      136.85      169.93     19.38 o 
  -8  -3   5      173.49      191.97     16.69 o 
  -7  -3   5      132.04      164.07     11.48 o 
  -6  -3   5        3.09        6.21     13.31 o 
  -5  -3   5      475.33      435.23     14.11 o 
  -4  -3   5      450.91      498.02     18.44 o 
  -3  -3   5      433.64      325.99     10.44 o 
  -2  -3   5     1947.81     1892.82     24.80 o 
  -1  -3   5      310.14      331.14      9.81 o 
   0  -3   5      822.18      943.77     12.78 o 
   1  -3   5      694.01      616.10      9.67 o 
   2  -3   5      207.03      247.89      6.24 o 
   3  -3   5        0.03       -2.92      7.95 o 
   4  -3   5      354.70      380.07     13.36 o 
   5  -3   5       52.32       73.22     12.40 o 
   6  -3   5      249.33      257.19     13.49 o 
   7  -3   5       13.39       21.73      8.05 o 
   8  -3   5      126.75      134.05     19.32 o 
   9  -3   5       42.80       69.29     17.44 o 
  10  -3   5        1.51       16.76     16.05 o 
  11  -3   5        0.11      -16.25     16.25 o 
 -12  -2   5       12.81       51.80     16.80 o 
 -11  -2   5        0.06       43.81     15.98 o 
 -10  -2   5       28.51       67.48     16.53 o 
  -8  -2   5      140.03      149.22     18.28 o 
  -7  -2   5      105.71       96.57      9.52 o 
  -6  -2   5      830.40      761.55     25.12 o 
  -5  -2   5        0.01       -4.02      6.60 o 
  -4  -2   5       16.91       14.66      5.40 o 
  -3  -2   5        0.01       -4.14      4.14 o 
  -2  -2   5     1331.49     1461.55     32.46 o 
  -1  -2   5      244.96      227.57      8.00 o 
   0  -2   5       25.42       28.14      3.89 o 
   1  -2   5      382.30      356.69      7.60 o 
   2  -2   5      317.23      300.02      7.18 o 
   3  -2   5      284.76      255.33      7.08 o 
   4  -2   5        0.07        1.36      3.83 o 
   5  -2   5       19.14       14.77      6.72 o 
   6  -2   5       38.76       37.72     20.98 o 
   7  -2   5      160.41      146.94     19.22 o 
   8  -2   5        0.87        5.19     13.49 o 
   9  -2   5       51.29       50.40     17.26 o 
  10  -2   5        1.08       -4.74     15.08 o 
  11  -2   5        0.00      -13.12     16.23 o 
 -11  -1   5        0.11       34.95     14.10 o 
  -9  -1   5        2.51        2.84      7.47 o 
  -8  -1   5      496.43      414.03     15.74 o 
  -7  -1   5     1174.50     1245.51     24.14 o 
  -6  -1   5        1.56       -5.77      5.77 o 
  -5  -1   5       39.87       34.24      6.35 o 
  -4  -1   5      817.12      859.23     16.74 o 
  -3  -1   5       87.63       93.00     15.46 o 
  -2  -1   5       59.43       62.01      5.49 o 
  -1  -1   5     3229.09     3380.01     36.13 o 
   0  -1   5      229.29      209.12      6.29 o 
   1  -1   5       40.89       40.61      4.71 o 
   2  -1   5      158.79      175.24      6.54 o 
   3  -1   5       36.89       34.98      4.46 o 
   4  -1   5       64.01       64.76      9.70 o 
   5  -1   5       59.92       90.38      8.37 o 
   6  -1   5      214.46      177.07     19.48 o 
   7  -1   5       90.68       79.25     17.38 o 
   8  -1   5      349.79      278.99     24.12 o 
   9  -1   5        0.29       -6.12     13.56 o 
  10  -1   5        4.34      -13.97     13.97 o 
  11  -1   5        0.01       -2.77     16.63 o 
 -10   0   5        0.02        7.75     12.05 o 
  -9   0   5       71.24       59.99      9.35 o 
  -8   0   5        1.53       -7.43      7.43 o 
  -7   0   5      204.13      188.80     12.92 o 
  -6   0   5       71.62       69.92      8.02 o 
  -5   0   5      608.90      637.50     15.24 o 
  -4   0   5       74.66       67.91      6.97 o 
  -3   0   5      762.37      776.65     15.18 o 
  -2   0   5      928.26      924.98     19.93 o 
  -1   0   5      168.58      197.92      6.48 o 
   0   0   5      443.21      434.92      8.41 o 
   1   0   5      566.68      521.09      9.42 o 
   2   0   5       27.95       26.55      4.26 o 
   3   0   5      113.86      138.57      6.80 o 
   4   0   5        0.10       -3.91      3.91 o 
   5   0   5       46.58       44.50      8.14 o 
   6   0   5      520.58      457.11     26.17 o 
   7   0   5       64.89       45.27     14.90 o 
   8   0   5      147.34      156.04     20.56 o 
   9   0   5       12.70       18.01     14.52 o 
  10   0   5        1.35       15.37     15.19 o 
  11   0   5        0.66       -5.48     16.52 o 
 -10   1   5       11.47       12.79     13.03 o 
  -9   1   5        2.35      -10.70     10.70 o 
  -8   1   5      183.43      198.47     13.17 o 
  -7   1   5        1.15        9.24      7.18 o 
  -6   1   5      115.64      106.29      9.09 o 
  -5   1   5      192.31      215.62     10.25 o 
  -4   1   5      113.50      122.64     11.48 o 
  -3   1   5      842.15      793.42     15.56 o 
  -2   1   5      433.43      419.98     11.04 o 
  -1   1   5        4.34        2.29      3.19 o 
   0   1   5      109.74      135.85      5.84 o 
   1   1   5       18.01       17.70      4.31 o 
   2   1   5     3823.06     3819.53     33.83 o 
   3   1   5      309.52      328.15      8.85 o 
   4   1   5      150.16      150.60      6.98 o 
   5   1   5       19.49       28.02      8.51 o 
   6   1   5        0.84        9.02      8.86 o 
   7   1   5        3.14        8.84     11.89 o 
   8   1   5       17.03       34.15     14.73 o 
   9   1   5       37.73       44.47     16.27 o 
  10   1   5        5.29       28.84     17.16 o 
  11   1   5       11.31       13.90     17.97 o 
 -10   2   5        0.07       -1.36      9.40 o 
  -9   2   5      153.94      157.59     12.32 o 
  -8   2   5        0.76       -1.04      7.55 o 
  -7   2   5      517.68      485.08     24.45 o 
  -6   2   5       45.14       20.50      8.25 o 
  -5   2   5       43.63       26.77      6.34 o 
  -4   2   5      256.11      244.07     10.35 o 
  -3   2   5     2283.96     2403.78     31.24 o 
  -2   2   5      476.88      464.19     11.80 o 
  -1   2   5      272.78      263.13      6.93 o 
   0   2   5     1030.87     1155.03     14.45 o 
   1   2   5      326.07      271.30      7.77 o 
   2   2   5     1169.55     1126.77     20.17 o 
   3   2   5     2048.66     2007.93     22.01 o 
   4   2   5       54.20       53.02      8.54 o 
   5   2   5        4.11       -5.60      8.03 o 
   6   2   5       36.32       35.00      9.98 o 
   7   2   5       40.54       29.71     14.17 o 
   8   2   5        2.27       14.45     13.69 o 
   9   2   5       21.18       30.65     15.49 o 
  10   2   5        1.73        8.44     14.31 o 
 -11   3   5       16.34       12.71     14.25 o 
 -10   3   5        8.31        3.40     12.97 o 
  -9   3   5       80.60       94.99     10.67 o 
  -8   3   5       30.25       44.54      9.56 o 
  -7   3   5       52.33       57.18      8.87 o 
  -6   3   5      103.76      134.13     13.23 o 
  -5   3   5       58.00       52.52      7.59 o 
  -4   3   5       35.56       50.25      7.94 o 
  -3   3   5       87.79       92.10      7.68 o 
  -2   3   5      471.14      557.75     19.38 o 
  -1   3   5      355.63      289.93      7.33 o 
   0   3   5     1488.21     1783.12     29.69 o 
   1   3   5       39.55       32.64      4.39 o 
   2   3   5      864.85      966.51     14.00 o 
   3   3   5     1646.96     1663.73     27.07 o 
   4   3   5        0.03        1.41     10.46 o 
   5   3   5      186.00      214.13     13.85 o 
   6   3   5      115.88      103.35     12.28 o 
   7   3   5       80.80      101.14     28.89 o 
   8   3   5        4.43       23.23     14.13 o 
   9   3   5        0.07       -0.40     13.25 o 
  10   3   5       15.47       30.55     17.73 o 
 -12   4   5        0.99       -8.41     13.99 o 
 -11   4   5       20.99       41.73     15.66 o 
 -10   4   5        3.75        6.60     12.91 o 
  -9   4   5      106.54      112.15     11.37 o 
  -8   4   5        0.87       -6.81      6.81 o 
  -7   4   5       13.99       -1.62      7.18 o 
  -6   4   5       54.03       60.92      8.89 o 
  -5   4   5       22.23       23.88      7.08 o 
  -4   4   5       10.07        4.02      5.57 o 
  -3   4   5        5.10       -5.01      5.01 o 
  -2   4   5      197.31      151.10      9.14 o 
  -1   4   5      114.81      154.10      6.31 o 
   0   4   5      166.00      148.03      6.49 o 
   1   4   5        0.26       -1.38      3.71 o 
   2   4   5       85.06       87.68      5.81 o 
   3   4   5      208.38      200.16     25.51 o 
   4   4   5       10.93       11.90      8.75 o 
   5   4   5      975.89      925.39     37.63 o 
   6   4   5       21.39       31.28      9.50 o 
   7   4   5        3.95       -1.31      9.41 o 
   8   4   5        0.33        8.57     13.00 o 
   9   4   5        5.00       45.50     16.05 o 
  10   4   5        6.84       23.65     17.32 o 
 -12   5   5        5.73       14.86     16.62 o 
 -11   5   5       34.20       35.20     15.54 o 
 -10   5   5       11.43        2.11     12.90 o 
  -9   5   5      204.67      186.26     20.81 o 
  -8   5   5      198.33      179.52     12.70 o 
  -7   5   5       32.76       43.48      8.98 o 
  -6   5   5        0.00        2.64      7.25 o 
  -5   5   5       40.32       51.55      8.64 o 
  -4   5   5       31.58       27.90      8.51 o 
  -3   5   5      197.21      190.38     10.44 o 
  -2   5   5        4.73       -2.37      5.42 o 
  -1   5   5      385.12      393.33     12.78 o 
   0   5   5        9.98       14.44      5.33 o 
   1   5   5      500.16      482.52     18.89 o 
   2   5   5        0.55        5.80      7.21 o 
   3   5   5      269.44      253.75     21.17 o 
   4   5   5      826.71      736.01     30.85 o 
   5   5   5       35.63       32.69      9.96 o 
   6   5   5       29.31       22.75      9.98 o 
   7   5   5        9.92        4.95      9.06 o 
   8   5   5       20.72       44.98     15.47 o 
   9   5   5        2.16       42.05     17.34 o 
  10   5   5        3.29       22.98     16.00 o 
 -12   6   5        1.29      -14.82     14.82 o 
 -11   6   5        1.00       25.59     15.40 o 
 -10   6   5       35.38       21.22     14.42 o 
  -9   6   5        0.00       -2.33     13.49 o 
  -8   6   5      236.09      218.65     19.09 o 
  -7   6   5        0.89       -5.38      7.00 o 
  -6   6   5       25.03       26.84      9.24 o 
  -5   6   5       16.12       22.60      7.90 o 
  -4   6   5        0.56       -6.51      6.51 o 
  -3   6   5      823.03      787.06     19.03 o 
  -2   6   5       32.90       57.35      8.50 o 
  -1   6   5       51.54       45.58      7.91 o 
   0   6   5       68.84       81.36      8.44 o 
   1   6   5      106.46      105.35     15.33 o 
   2   6   5      199.99      247.12     21.41 o 
   3   6   5      134.35      149.09     18.81 o 
   4   6   5        0.24       10.28     14.89 o 
   5   6   5      453.07      400.83     25.29 o 
   6   6   5       38.73        7.92     16.34 o 
   7   6   5        5.36       11.01      9.70 o 
   8   6   5        2.64       24.65     10.99 o 
   9   6   5       14.20       40.25     17.50 o 
 -12   7   5        3.94       -2.90     15.75 o 
 -11   7   5       17.68       14.10     15.92 o 
 -10   7   5       24.31       31.01     15.79 o 
  -9   7   5       60.78       54.04     15.94 o 
  -8   7   5        7.40       10.79     13.19 o 
  -7   7   5      319.30      276.53     14.53 o 
  -6   7   5        0.41       -7.16      7.16 o 
  -5   7   5       14.05       -1.70      7.62 o 
  -4   7   5        2.19        4.36      7.68 o 
  -3   7   5        6.42        2.42      7.63 o 
  -2   7   5      201.58      181.78     11.96 o 
  -1   7   5       33.62       22.11      7.34 o 
   0   7   5       59.66       75.37      9.01 o 
   1   7   5        0.48       -7.52     12.48 o 
   2   7   5        0.15        1.70     13.30 o 
   3   7   5      126.32       94.40     18.89 o 
   4   7   5       62.31       63.96     17.41 o 
   5   7   5       92.09       89.55     18.83 o 
   6   7   5       10.51        4.42     15.73 o 
   7   7   5        0.15        3.31     10.92 o 
   8   7   5        5.49       23.54     13.55 o 
   9   7   5        0.03       20.25     14.41 o 
 -11   8   5       52.96       70.90     19.89 o 
 -10   8   5      157.53      156.54     22.25 o 
  -9   8   5       50.55       64.20     18.15 o 
  -8   8   5       22.14       40.67     15.07 o 
  -7   8   5        1.49        0.10      7.58 o 
  -6   8   5       23.46       21.28     11.05 o 
  -5   8   5        1.66        9.59      8.31 o 
  -4   8   5      397.15      333.07     15.42 o 
  -3   8   5      577.45      567.96     21.31 o 
  -2   8   5        1.68       -4.11      7.86 o 
  -1   8   5       28.35       29.46      8.78 o 
   0   8   5        3.04      -12.96     12.96 o 
   1   8   5       82.73      115.14     18.03 o 
   2   8   5      144.73      189.03     20.74 o 
   3   8   5       52.09       37.91     15.56 o 
   4   8   5        1.10      -14.08     14.08 o 
   5   8   5       19.37        8.56     16.33 o 
   6   8   5       13.29      -15.69     15.69 o 
   7   8   5        1.24      -17.53     17.53 o 
   8   8   5        0.18        4.74     24.05 o 
 -10   9   5      191.53      218.31     27.24 o 
  -9   9   5       82.38      103.14     19.68 o 
  -8   9   5       30.55       13.38     14.36 o 
  -7   9   5        0.84       -9.40     12.46 o 
  -6   9   5        6.29        9.90      7.97 o 
  -5   9   5       27.47       22.58      8.70 o 
  -4   9   5      133.77      137.51     12.27 o 
  -3   9   5      326.00      279.11     14.31 o 
  -2   9   5       43.36       33.27      9.18 o 
  -1   9   5      232.79      200.20     17.80 o 
   0   9   5        5.49        9.48     13.12 o 
   1   9   5       21.94        1.92     14.43 o 
   2   9   5        0.64       -4.72     14.11 o 
   3   9   5        1.55       -7.30     13.80 o 
   4   9   5       31.93       39.40     17.78 o 
   5   9   5        2.32        6.50     18.40 o 
   6   9   5        0.29      -15.07     15.07 o 
   7   9   5       18.24       -4.80     20.52 o 
   8   9   5        0.46       46.12     28.84 o 
 -10  10   5        0.02      -10.04     15.60 o 
  -9  10   5      182.67      188.16     25.14 o 
  -8  10   5        0.40        0.19     13.64 o 
  -7  10   5       23.47       24.04     14.40 o 
  -6  10   5       12.26       14.93      8.71 o 
  -5  10   5        9.07       17.63      9.24 o 
  -4  10   5       52.83       47.30     10.20 o 
  -3  10   5       42.52       40.98     10.01 o 
  -2  10   5      191.95      189.14     13.39 o 
  -1  10   5       11.53        2.34     13.16 o 
   0  10   5        1.45       -8.46     12.62 o 
   1  10   5       20.10       25.27     14.63 o 
   2  10   5        7.13       15.18     15.52 o 
   3  10   5       14.81       -4.46     14.42 o 
   4  10   5       27.92       19.50     16.70 o 
   5  10   5        1.63      -12.77     16.35 o 
   6  10   5        0.24      -17.92     19.43 o 
   7  10   5       11.78       16.27     20.42 o 
  -9  11   5       60.56       68.97     19.44 o 
  -8  11   5       28.12       66.92     18.33 o 
  -7  11   5        1.90       -7.55     13.13 o 
  -6  11   5       12.29        8.88     13.09 o 
  -5  11   5       95.84      113.24     16.01 o 
  -4  11   5       24.12       27.30     16.40 o 
  -3  11   5        9.26       -7.92      7.92 o 
  -2  11   5       26.12       35.67     14.37 o 
  -1  11   5       14.63       23.28     14.08 o 
   0  11   5       11.20       -7.91     12.22 o 
   1  11   5        4.67        7.90     14.81 o 
   2  11   5       45.02       46.24     17.74 o 
   3  11   5        0.43       -2.99     17.33 o 
   4  11   5        8.72       11.34     19.33 o 
   5  11   5       15.79       26.19     19.50 o 
   6  11   5        9.77        0.87     20.18 o 
  -8  12   5       68.50       60.68     20.18 o 
  -7  12   5        2.86       -4.99     15.28 o 
  -6  12   5        0.02      -11.77     13.19 o 
  -5  12   5        9.06        7.36     12.90 o 
  -4  12   5       77.00      102.33     24.44 o 
  -3  12   5      171.74      165.13     27.46 o 
  -2  12   5        2.13        8.80     13.02 o 
  -1  12   5        6.68        5.50     14.38 o 
   0  12   5        8.63       23.03     15.23 o 
   1  12   5        3.85        2.20     15.34 o 
   2  12   5        1.07       23.27     16.33 o 
   3  12   5       45.27       33.00     18.85 o 
   4  12   5        5.96        5.42     18.75 o 
   5  12   5       10.31      -14.44     20.52 o 
  -7  13   5        0.47      -14.38     14.38 o 
  -6  13   5        2.07       -3.98     15.68 o 
  -5  13   5        0.00      -10.59     14.38 o 
  -4  13   5        5.85       -2.35     12.75 o 
  -3  13   5       15.41       24.22     15.17 o 
  -2  13   5        2.69       11.24     14.66 o 
  -1  13   5       56.25       68.37     18.03 o 
   0  13   5       16.24        8.41     15.14 o 
   1  13   5        0.00       17.43     17.56 o 
   2  13   5       24.01       11.84     19.15 o 
   3  13   5        1.25       21.54     20.98 o 
  -6  14   5        1.11       -4.44     15.82 o 
  -5  14   5        0.24       21.15     17.19 o 
  -3  14   5        5.84        7.65     13.65 o 
  -2  14   5        0.30       22.60     15.85 o 
  -1  14   5        0.78        2.58     15.10 o 
   0  14   5        3.68       -0.71     14.98 o 
   1  14   5       13.86        5.58     16.39 o 
   2  14   5        0.01      -12.75     17.60 o 
  -3  15   5        0.04        8.33     16.02 o 
  -2  15   5        0.46        9.36     15.50 o 
  -1  15   5        0.01       -7.96     15.47 o 
   0  15   5        3.30        0.33     15.29 o 
  -4 -16   6        3.87      -17.86     17.86 o 
   1 -16   6        1.88        5.68     14.10 o 
   2 -16   6       32.02       29.04     15.87 o 
   3 -16   6        0.00       19.33     16.54 o 
   4 -16   6       41.48       59.18     19.28 o 
  -6 -15   6        0.25      -18.84     18.84 o 
  -5 -15   6        0.79      -18.35     18.35 o 
  -4 -15   6        0.19      -14.08     14.08 o 
   0 -15   6        1.91       10.33     13.64 o 
   1 -15   6       10.45       14.62     13.94 o 
   2 -15   6        9.21       32.83     15.47 o 
   3 -15   6       19.38        7.98     14.47 o 
   4 -15   6        4.34       37.25     17.36 o 
   5 -15   6        0.21       -3.16     14.77 o 
  -7 -14   6        0.93      -16.81     16.81 o 
  -6 -14   6        4.23        1.75     17.90 o 
  -5 -14   6        0.16        3.97     16.53 o 
  -4 -14   6       22.12        8.13     16.81 o 
  -3 -14   6       43.25       50.92     18.34 o 
  -1 -14   6       15.11       -3.87     11.10 o 
   0 -14   6       28.74       42.30     13.89 o 
   1 -14   6        9.48       11.68     12.82 o 
   2 -14   6        4.27        9.35     13.41 o 
   3 -14   6        3.85        2.25     14.11 o 
   4 -14   6       24.01       24.61     15.60 o 
   5 -14   6        0.17       11.93     15.10 o 
   6 -14   6       16.82       52.74     17.56 o 
  -7 -13   6        3.35        1.10     18.33 o 
  -6 -13   6        2.81        1.07     16.76 o 
  -5 -13   6       10.99       11.51     16.39 o 
  -4 -13   6        4.83       -7.71     15.02 o 
  -3 -13   6        4.85       -9.10     14.62 o 
  -2 -13   6        3.93      -12.77     12.77 o 
  -1 -13   6        2.18        7.58     11.29 o 
   0 -13   6        2.00        9.37     11.42 o 
   1 -13   6       52.80       50.53     14.98 o 
   2 -13   6        2.37        8.17     12.30 o 
   3 -13   6       22.51       19.72     13.99 o 
   4 -13   6       18.51       18.10     14.11 o 
   5 -13   6       37.55       29.47     15.35 o 
   6 -13   6        1.60        2.72     14.36 o 
   7 -13   6       24.07       16.35     15.99 o 
  -8 -12   6        1.55        9.30     16.63 o 
  -7 -12   6       14.68       -9.98     14.50 o 
  -6 -12   6        4.89       11.95     14.85 o 
  -5 -12   6        3.45      -12.84     13.76 o 
  -4 -12   6        7.21      -13.54     13.54 o 
  -3 -12   6       39.54       23.41     14.76 o 
  -2 -12   6        0.26       -2.23      7.66 o 
  -1 -12   6        4.89       -9.64      9.64 o 
   0 -12   6       17.31        6.01     11.86 o 
   1 -12   6        0.00       -6.16     10.43 o 
   2 -12   6       59.83       58.04     14.47 o 
   3 -12   6        9.27       25.71     13.12 o 
   4 -12   6        5.51       26.96     14.52 o 
   5 -12   6        0.61       -6.86     11.70 o 
   6 -12   6        1.53        2.58     13.53 o 
   7 -12   6       63.13       48.70     16.93 o 
   8 -12   6       48.73       76.36     19.88 o 
  -9 -11   6        0.00      -15.07     15.07 o 
  -8 -11   6        0.45      -13.88     14.54 o 
  -7 -11   6       17.64       16.86     15.00 o 
  -6 -11   6        0.04       22.90     14.62 o 
  -5 -11   6       30.72       39.14     15.59 o 
  -4 -11   6        7.78        1.36     11.85 o 
  -3 -11   6       25.08       21.85      8.51 o 
  -2 -11   6       13.12       21.40     10.33 o 
  -1 -11   6       38.52       30.14      8.84 o 
   0 -11   6        0.56        4.97     11.46 o 
   1 -11   6        6.18        8.28     11.98 o 
   2 -11   6        3.08       -8.79      8.79 o 
   3 -11   6       94.03       94.95     15.83 o 
   4 -11   6       27.48       30.21     13.36 o 
   5 -11   6       26.98       40.89     14.69 o 
   6 -11   6       12.42        9.09     11.54 o 
   7 -11   6        2.35        4.24     14.17 o 
   8 -11   6       90.57      111.13     20.55 o 
   9 -11   6       13.41       22.72     16.31 o 
 -10 -10   6        3.00       -0.22     19.46 o 
  -9 -10   6        4.11       13.94     15.98 o 
  -8 -10   6       31.41        7.26     14.67 o 
  -7 -10   6        3.75        2.81     14.90 o 
  -6 -10   6        2.56       11.52     13.49 o 
  -5 -10   6        7.75        1.33     12.38 o 
  -4 -10   6       20.74       20.75      8.29 o 
  -3 -10   6      139.35      146.54     11.76 o 
  -2 -10   6      890.03      874.22     21.36 o 
  -1 -10   6      362.83      335.95     14.98 o 
   0 -10   6      124.59      147.33     17.50 o 
   1 -10   6      104.06      106.93     16.84 o 
   2 -10   6       97.72       90.33     15.61 o 
   3 -10   6      266.41      257.37     20.89 o 
   4 -10   6       94.21       84.52     15.71 o 
   5 -10   6        1.45       -3.34      9.54 o 
   6 -10   6        9.33        9.34      9.93 o 
   7 -10   6       55.31       63.35     12.38 o 
   8 -10   6        2.99       28.39     25.45 o 
   9 -10   6       18.23       11.75     17.13 o 
 -10  -9   6        8.19      -13.23     18.44 o 
  -9  -9   6       17.06       14.55     16.19 o 
  -8  -9   6       15.35       21.39     15.77 o 
  -7  -9   6      170.96      170.36     21.00 o 
  -6  -9   6        7.18       10.30     12.88 o 
  -5  -9   6      166.05      140.88     17.90 o 
  -4  -9   6       95.40       80.43     10.60 o 
  -3  -9   6        4.38        4.05      8.55 o 
  -2  -9   6      691.60      653.16     17.55 o 
  -1  -9   6      234.35      216.30     12.25 o 
   0  -9   6      406.52      454.01     14.66 o 
   1  -9   6       42.96       33.82     13.41 o 
   2  -9   6       22.85       21.97     12.54 o 
   3  -9   6       15.45        9.14     11.78 o 
   4  -9   6       50.43       51.61     10.58 o 
   5  -9   6       14.41        7.75     10.33 o 
   6  -9   6        1.53        0.52      9.17 o 
   7  -9   6       22.45       10.64     10.10 o 
   8  -9   6       20.50       21.06     11.57 o 
   9  -9   6       20.11       23.84     13.29 o 
 -11  -8   6        1.90       -0.23     17.95 o 
 -10  -8   6        0.03        2.42     16.68 o 
  -9  -8   6        1.15       -3.71     13.72 o 
  -8  -8   6        4.78       14.69     13.96 o 
  -7  -8   6      164.13      152.85     19.89 o 
  -6  -8   6       78.59       80.91     16.22 o 
  -5  -8   6       16.24        9.62      8.47 o 
  -4  -8   6       51.78       59.58     13.57 o 
  -3  -8   6       50.31       57.02      8.93 o 
  -2  -8   6       14.56       25.07      8.06 o 
  -1  -8   6       63.18       78.86      8.66 o 
   0  -8   6      179.28      205.83     18.68 o 
   1  -8   6      125.00      118.71     15.55 o 
   2  -8   6       77.34       57.25     13.71 o 
   3  -8   6      237.96      219.86     36.01 o 
   4  -8   6       24.91        5.23     10.41 o 
   5  -8   6       20.29       17.03      9.04 o 
   6  -8   6       31.01       44.22     11.06 o 
   7  -8   6       12.14       25.02     11.70 o 
   8  -8   6      107.56      105.39     13.53 o 
   9  -8   6       13.20       19.52     11.58 o 
  10  -8   6        3.15       17.70     20.02 o 
 -11  -7   6       24.67       22.61     18.24 o 
 -10  -7   6        3.93        6.93     15.47 o 
  -9  -7   6       20.62       15.30     14.55 o 
  -8  -7   6       40.08       46.52     15.47 o 
  -7  -7   6        0.13        3.54     12.36 o 
  -6  -7   6        1.61       -4.29     11.60 o 
  -5  -7   6        9.35        5.15     14.12 o 
  -4  -7   6      113.25      126.94     12.77 o 
  -3  -7   6        0.26       -5.88      6.29 o 
  -2  -7   6      127.46      137.79     19.01 o 
  -1  -7   6        6.51        7.46      6.15 o 
   0  -7   6       25.30       38.36      6.55 o 
   1  -7   6      269.44      236.76     17.46 o 
   2  -7   6      315.94      306.27     14.38 o 
   3  -7   6        3.26       -7.22      7.22 o 
   4  -7   6        9.57       21.23      9.04 o 
   5  -7   6      413.26      391.25     17.04 o 
   6  -7   6       62.58       53.50     10.37 o 
   7  -7   6       96.03      101.93     13.08 o 
   8  -7   6       78.32      116.33     13.85 o 
   9  -7   6       19.08       -4.59     16.20 o 
  10  -7   6       15.78       14.87     18.64 o 
 -12  -6   6        6.98       -5.79     19.14 o 
 -11  -6   6        0.93       28.22     17.78 o 
 -10  -6   6        8.43       26.54     15.97 o 
  -9  -6   6       15.17       17.07     14.72 o 
  -8  -6   6       35.74       72.12     15.81 o 
  -7  -6   6       19.92        9.36     12.23 o 
  -6  -6   6        4.52        6.73      8.39 o 
  -5  -6   6      131.96      130.43     10.73 o 
  -4  -6   6        8.66        5.16      7.08 o 
  -3  -6   6       21.10       20.17      6.54 o 
  -2  -6   6      238.29      206.17     12.73 o 
  -1  -6   6       37.66       32.08      5.91 o 
   0  -6   6      223.37      220.16      9.10 o 
   1  -6   6       63.65       70.68      6.32 o 
   2  -6   6      262.22      240.40     12.53 o 
   3  -6   6      101.47      146.71     11.78 o 
   4  -6   6      166.16      193.70     13.15 o 
   5  -6   6      408.37      392.71     20.27 o 
   6  -6   6        2.29       -0.57      7.87 o 
   7  -6   6        1.65        3.53      8.31 o 
   8  -6   6        7.40        1.85      9.22 o 
   9  -6   6       13.62       18.56     16.68 o 
  10  -6   6        0.36      -14.91     17.92 o 
 -12  -5   6        1.81        3.29     18.63 o 
 -11  -5   6        0.84      -15.96     15.96 o 
 -10  -5   6       22.71       30.63     15.70 o 
  -9  -5   6       59.07       76.28     17.15 o 
  -8  -5   6       45.32       85.52     17.17 o 
  -7  -5   6      177.94      174.95     12.52 o 
  -6  -5   6      261.53      231.58     17.51 o 
  -5  -5   6       64.22       85.16      9.38 o 
  -4  -5   6        9.41        3.70      6.75 o 
  -3  -5   6      285.74      318.86     15.98 o 
  -2  -5   6        0.48        1.62      5.33 o 
  -1  -5   6       13.05        8.55      5.16 o 
   0  -5   6        0.29        5.61      4.67 o 
   1  -5   6      173.50      151.06      6.39 o 
   2  -5   6      793.15      744.86     18.18 o 
   3  -5   6       37.68       41.00      7.99 o 
   4  -5   6       62.79       75.32      9.76 o 
   5  -5   6      526.58      470.49     18.56 o 
   6  -5   6       67.06       84.43     11.33 o 
   7  -5   6       11.29       10.23     12.05 o 
   8  -5   6        0.10        1.08     14.47 o 
   9  -5   6        0.00        0.09     15.09 o 
  10  -5   6       62.88       36.88     18.89 o 
  11  -5   6        7.97      -17.75     17.75 o 
 -12  -4   6       14.67       54.79     20.68 o 
 -11  -4   6        2.02       26.03     16.74 o 
 -10  -4   6       21.73       25.01     15.22 o 
  -9  -4   6       52.90       72.63     16.79 o 
  -7  -4   6       31.94       33.26      9.39 o 
  -6  -4   6      387.32      347.11     14.31 o 
  -5  -4   6       15.01       25.55      7.23 o 
  -4  -4   6        0.66        4.57      6.26 o 
  -3  -4   6      331.80      353.76     21.92 o 
  -2  -4   6      505.54      561.17     13.65 o 
  -1  -4   6       67.71       59.62      6.46 o 
   0  -4   6       58.18       95.96      6.66 o 
   1  -4   6       26.69       27.75      4.24 o 
   2  -4   6       23.27       24.58      3.71 o 
   3  -4   6      365.34      341.08     13.26 o 
   4  -4   6       55.01       49.47     15.60 o 
   5  -4   6      559.54      498.86     16.99 o 
   6  -4   6        5.46        5.17      7.98 o 
   7  -4   6        4.39        8.74      8.31 o 
   8  -4   6        0.00       -2.72     13.60 o 
   9  -4   6       39.50       32.35     17.04 o 
  10  -4   6       42.53       35.42     19.33 o 
  11  -4   6       22.32       -1.71     19.88 o 
 -12  -3   6        8.55       72.68     20.55 o 
 -11  -3   6       28.03       50.00     16.03 o 
 -10  -3   6       25.65       68.44     17.66 o 
  -8  -3   6      493.55      498.86     18.46 o 
  -7  -3   6      120.22      123.34     11.10 o 
  -6  -3   6      152.09      189.58     11.72 o 
  -5  -3   6        1.22       -1.49      6.01 o 
  -4  -3   6        6.44       -1.87      5.43 o 
  -3  -3   6      129.92      146.11     11.66 o 
  -2  -3   6     3225.05     3366.13     38.64 o 
  -1  -3   6      234.45      273.32      9.33 o 
   0  -3   6      100.75       92.16      5.55 o 
   1  -3   6      201.89      192.47      6.76 o 
   2  -3   6      312.94      321.71      7.83 o 
   3  -3   6        0.25        0.62      6.29 o 
   4  -3   6       65.58       71.89      9.04 o 
   5  -3   6        5.41        3.35      7.07 o 
   6  -3   6      155.87      178.56     12.28 o 
   7  -3   6      186.03      164.35     19.91 o 
   8  -3   6        0.99       -3.51     13.18 o 
   9  -3   6        0.44      -12.56     12.56 o 
  10  -3   6       52.84       52.07     19.68 o 
  11  -3   6       12.90       16.42     18.94 o 
 -12  -2   6       23.28       73.06     19.24 o 
 -11  -2   6       22.23       61.72     17.26 o 
  -9  -2   6        2.96       -0.68     15.55 o 
  -8  -2   6     1024.01     1052.01     23.57 o 
  -7  -2   6      118.62      137.62     11.44 o 
  -6  -2   6      312.24      268.14     12.41 o 
  -5  -2   6       37.12       41.29      6.96 o 
  -4  -2   6      100.54       89.65      7.90 o 
  -3  -2   6        1.46        9.41      5.07 o 
  -2  -2   6        3.17       -4.53      4.53 o 
  -1  -2   6        0.92       -3.95      3.95 o 
   0  -2   6       79.36       95.86      5.66 o 
   1  -2   6       43.24       36.22      4.60 o 
   2  -2   6      306.65      316.05      8.17 o 
   3  -2   6      278.93      241.03     12.08 o 
   4  -2   6        1.62       -4.13      6.24 o 
   5  -2   6        5.02        1.87      6.77 o 
   6  -2   6        2.02       10.48     13.21 o 
   7  -2   6       73.64       81.05     17.01 o 
   8  -2   6       27.37       33.94     15.19 o 
   9  -2   6        3.89       -6.38     14.23 o 
  10  -2   6       70.52       69.39     19.39 o 
  11  -2   6       12.15       14.98     17.79 o 
 -10  -1   6       17.88       12.17     13.62 o 
  -9  -1   6       66.51       71.94     10.18 o 
  -8  -1   6      666.85      660.49     19.72 o 
  -7  -1   6      173.36      190.02     12.13 o 
  -6  -1   6      516.75      502.44     15.45 o 
  -5  -1   6       27.44       31.02      6.60 o 
  -4  -1   6       48.14       40.87      7.20 o 
  -3  -1   6        1.66        2.34      4.93 o 
  -2  -1   6      114.09      120.11      7.59 o 
  -1  -1   6      688.10      679.37     11.91 o 
   0  -1   6      398.22      468.27      9.55 o 
   1  -1   6      607.68      600.67     10.94 o 
   2  -1   6       64.30       68.79      5.36 o 
   3  -1   6       50.12       64.86      5.53 o 
   4  -1   6      396.01      393.27     10.22 o 
   5  -1   6        0.15        2.50      6.78 o 
   6  -1   6       38.43       42.52     15.01 o 
   7  -1   6      151.14      164.61     20.09 o 
   8  -1   6        0.01      -11.64     11.64 o 
   9  -1   6        0.12      -11.33     13.70 o 
  10  -1   6        0.79      -14.33     15.34 o 
 -11   0   6       28.60       35.73     14.50 o 
 -10   0   6       39.29       66.50     10.53 o 
  -9   0   6       45.40       48.46      9.08 o 
  -8   0   6      124.42      102.00     11.12 o 
  -7   0   6      134.52      129.40     17.98 o 
  -6   0   6       69.27       83.57      8.96 o 
  -5   0   6      152.82      125.61     11.57 o 
  -4   0   6      502.48      533.62     28.60 o 
  -3   0   6      116.19      108.33      7.97 o 
  -2   0   6        0.67       -1.13      4.51 o 
  -1   0   6      425.31      458.06      9.50 o 
   0   0   6       53.60       49.48      5.19 o 
   1   0   6        8.60        0.88      3.92 o 
   2   0   6        0.29        7.40      4.35 o 
   3   0   6      128.05      142.85      7.49 o 
   4   0   6      112.22      104.06     11.54 o 
   5   0   6        0.25       -1.77     11.98 o 
   6   0   6      372.70      356.30     25.06 o 
   7   0   6        8.91        5.53     12.87 o 
   8   0   6       99.76       87.27     18.55 o 
   9   0   6        0.74       -4.77     13.48 o 
  10   0   6       15.94      -14.36     14.36 o 
 -11   1   6        0.72       -7.31     12.38 o 
 -10   1   6       44.36       49.74     18.13 o 
  -9   1   6        0.44        2.33      7.95 o 
  -8   1   6       45.75       13.27     11.39 o 
  -7   1   6       28.84       32.65     12.57 o 
  -6   1   6       56.41       67.50      8.78 o 
  -5   1   6      100.54      112.05     10.45 o 
  -4   1   6       68.33       69.08      7.89 o 
  -3   1   6       76.25       88.56      7.51 o 
  -2   1   6      553.34      481.51     12.61 o 
  -1   1   6      712.98      652.25     11.18 o 
   0   1   6      167.04      183.05      7.20 o 
   1   1   6        4.21       11.80      4.33 o 
   2   1   6      903.98      836.24     13.60 o 
   3   1   6      233.05      203.51      8.27 o 
   4   1   6       24.87       18.88      7.95 o 
   5   1   6        0.07       -1.74     10.26 o 
   6   1   6       57.75       46.78     15.21 o 
   7   1   6      166.81      144.75     19.58 o 
   8   1   6        8.26        3.86     14.37 o 
   9   1   6       14.93       17.43     14.98 o 
  10   1   6       49.75       76.61     21.15 o 
 -10   2   6        6.39        8.20     12.30 o 
  -9   2   6       62.83       57.81     23.39 o 
  -8   2   6      282.30      240.72     14.04 o 
  -7   2   6       12.64       17.95      8.41 o 
  -6   2   6        0.69        8.59      9.57 o 
  -5   2   6       17.85       11.03      9.23 o 
  -4   2   6      878.01      882.20     26.04 o 
  -3   2   6      157.83      145.42      8.91 o 
  -2   2   6      954.51      989.69     21.72 o 
  -1   2   6      613.88      564.33     10.46 o 
   0   2   6     4378.35     5305.99     46.16 o 
   1   2   6       21.27       14.40      4.33 o 
   2   2   6      696.71      646.66     13.95 o 
   3   2   6      105.17      132.08     10.33 o 
   4   2   6      221.23      218.41     13.06 o 
   5   2   6       14.86       13.73     10.84 o 
   6   2   6      154.44      155.83     12.73 o 
   7   2   6       25.00       39.14     14.66 o 
   8   2   6       19.84        4.66     14.20 o 
   9   2   6        1.20       -1.69     13.87 o 
  10   2   6       25.65       32.65     17.48 o 
 -10   3   6        0.45       -1.02     11.75 o 
  -9   3   6       25.52       40.64      9.48 o 
  -8   3   6       12.82       13.73     13.54 o 
  -7   3   6       35.69       21.24      8.48 o 
  -6   3   6        5.11        1.72      7.23 o 
  -5   3   6        0.10        1.28      6.65 o 
  -4   3   6      135.89      172.38     10.55 o 
  -3   3   6      821.61      814.18     24.91 o 
  -2   3   6        0.11       -0.94      5.13 o 
  -1   3   6       97.36      105.04      5.90 o 
   0   3   6      180.85      213.37      7.73 o 
   1   3   6       44.74       35.97      5.99 o 
   2   3   6       35.95       38.24      5.47 o 
   3   3   6        5.57        9.49      7.48 o 
   4   3   6      791.06      735.37     24.27 o 
   5   3   6        1.13       -3.15     18.35 o 
   6   3   6      122.73      125.36     12.77 o 
   7   3   6        5.54       18.43     13.22 o 
   8   3   6        4.14       28.66     15.57 o 
   9   3   6       41.60       30.80     16.43 o 
  10   3   6        0.08       40.30     18.15 o 
 -12   4   6       15.74       31.74     17.02 o 
 -11   4   6        5.34       26.28     15.99 o 
 -10   4   6       43.69       13.17     14.09 o 
  -9   4   6      145.25      156.69     12.85 o 
  -8   4   6       57.05       48.27      9.66 o 
  -7   4   6       15.29       26.18      8.64 o 
  -6   4   6        0.14        1.40      7.25 o 
  -5   4   6        6.32       11.70     10.21 o 
  -4   4   6       28.40       33.93      7.49 o 
  -3   4   6        2.13        0.99      6.22 o 
  -2   4   6       76.72       82.33     11.43 o 
  -1   4   6      131.54      135.33      7.59 o 
   0   4   6      262.46      301.51     10.74 o 
   1   4   6        2.47        2.84      4.51 o 
   2   4   6       49.16       44.94      8.40 o 
   3   4   6        0.21        5.33     11.78 o 
   4   4   6      962.12      872.41     22.69 o 
   5   4   6       81.91       76.58     11.48 o 
   6   4   6        7.32        9.05      9.61 o 
   7   4   6       45.20       34.85     14.98 o 
   8   4   6        2.30        5.60     13.85 o 
   9   4   6       20.88       44.17     17.19 o 
 -12   5   6       18.95       26.71     17.78 o 
 -11   5   6       44.73       66.43     18.19 o 
 -10   5   6        0.02        3.37     13.50 o 
  -9   5   6      372.14      345.23     16.50 o 
  -8   5   6        4.45        6.14      7.74 o 
  -7   5   6      255.01      263.13     18.41 o 
  -6   5   6        0.49       -7.21      7.21 o 
  -5   5   6       66.32       63.21     10.38 o 
  -4   5   6      434.69      394.25     25.36 o 
  -3   5   6       14.17        7.65      7.45 o 
  -2   5   6       85.76      100.50      9.11 o 
  -1   5   6     1279.58     1232.12     34.07 o 
   0   5   6      184.73      202.31      8.40 o 
   1   5   6       14.91        5.28      4.99 o 
   2   5   6       50.53       56.52      9.67 o 
   3   5   6       22.78       19.48      9.70 o 
   4   5   6      309.54      298.06     16.07 o 
   5   5   6      655.26      576.94     21.67 o 
   6   5   6       13.36       15.02     15.26 o 
   7   5   6        1.12       16.41     16.03 o 
   8   5   6        0.01        6.99     13.70 o 
   9   5   6        2.40       11.39     15.69 o 
 -12   6   6        6.59        8.84     16.56 o 
 -11   6   6        0.45       -2.73     15.03 o 
 -10   6   6        3.42        7.65     14.97 o 
  -9   6   6        0.30       19.16     14.36 o 
  -8   6   6      502.55      430.50     17.67 o 
  -7   6   6      189.04      180.80     13.15 o 
  -6   6   6        2.06        0.28      8.10 o 
  -5   6   6       89.36       81.47     10.83 o 
  -4   6   6       35.06       38.36     18.17 o 
  -3   6   6      259.24      241.15     12.78 o 
  -2   6   6       15.25       10.81      7.68 o 
  -1   6   6      746.25      697.04     18.18 o 
   0   6   6       91.31      146.75     10.14 o 
   1   6   6      271.53      230.78     19.85 o 
   2   6   6       38.08       49.63      9.42 o 
   3   6   6        2.07       -0.03     11.88 o 
   4   6   6      198.38      184.30     24.28 o 
   5   6   6       16.79       27.00     14.14 o 
   6   6   6       24.15       28.29     15.72 o 
   7   6   6        0.46       -8.56     12.43 o 
   8   6   6        1.54       -0.34     13.91 o 
   9   6   6        0.65        9.06     15.06 o 
 -11   7   6        2.03       16.58     16.82 o 
 -10   7   6       30.13       38.12     16.18 o 
  -9   7   6        0.44      -11.34     11.34 o 
  -8   7   6        2.01       10.17     13.79 o 
  -7   7   6      102.91      116.74     40.63 o 
  -6   7   6      378.48      350.04     16.10 o 
  -5   7   6      112.07      109.81     11.73 o 
  -4   7   6      276.18      240.98     13.98 o 
  -3   7   6      148.17      172.18     12.95 o 
  -2   7   6       29.60       22.93      8.68 o 
  -1   7   6      136.92      160.04     12.17 o 
   0   7   6        0.09        7.35     11.99 o 
   1   7   6        2.38      -10.90     12.66 o 
   2   7   6       11.30        6.93     14.31 o 
   3   7   6      277.21      303.93     15.04 o 
   4   7   6        3.55       13.69     11.93 o 
   5   7   6      126.94      146.82     24.95 o 
   6   7   6       24.59       13.82     11.23 o 
   7   7   6        0.00        2.07     22.81 o 
   8   7   6        4.80       -5.16     20.92 o 
 -11   8   6       20.44        7.69     16.88 o 
 -10   8   6       19.06       55.44     17.88 o 
  -9   8   6       27.48       13.70     14.50 o 
  -8   8   6        4.90       20.54     14.48 o 
  -7   8   6       26.61       30.52      9.20 o 
  -6   8   6        2.14       -2.03     14.75 o 
  -5   8   6        0.37        0.95     14.62 o 
  -4   8   6       97.58      119.06     11.92 o 
  -3   8   6      349.82      312.05     15.30 o 
  -2   8   6       10.07        6.75      8.15 o 
  -1   8   6       58.24       79.56     13.25 o 
   0   8   6        0.02       -5.76     12.61 o 
   1   8   6       20.10       17.54     13.77 o 
   2   8   6        4.31       11.21     13.33 o 
   3   8   6       21.92       28.87     14.96 o 
   4   8   6        9.74        2.27     15.50 o 
   5   8   6        0.03        4.09     23.93 o 
   6   8   6        7.76       23.85     10.54 o 
   7   8   6        7.02       22.03     20.28 o 
   8   8   6        0.28       10.05     12.01 o 
 -10   9   6       84.40      102.69     20.89 o 
  -9   9   6       27.50       36.22     16.24 o 
  -8   9   6        4.21       -8.68     12.41 o 
  -7   9   6        0.01        7.29     13.34 o 
  -6   9   6       46.04       54.01     10.16 o 
  -5   9   6        0.67        8.55      9.08 o 
  -4   9   6        4.19       -2.40      7.84 o 
  -3   9   6       39.98       26.06      9.37 o 
  -2   9   6       26.34       29.53      9.06 o 
  -1   9   6       24.97       24.64     13.02 o 
   0   9   6        7.50        7.88     13.23 o 
   1   9   6        3.42        1.60     13.22 o 
   2   9   6        1.54       -4.92     14.07 o 
   3   9   6       63.80       93.53     19.64 o 
   4   9   6        0.21      -10.76     15.68 o 
   5   9   6       15.23       -4.34     18.30 o 
   6   9   6        4.95        8.59     17.55 o 
   7   9   6        0.79      -19.18     19.18 o 
  -9  10   6       14.47        9.55     15.12 o 
  -8  10   6        3.07        5.95     14.60 o 
  -7  10   6        1.34      -12.13     12.13 o 
  -6  10   6       13.28       36.71     14.28 o 
  -5  10   6        0.90       -2.17      8.31 o 
  -4  10   6        6.78        9.67      8.68 o 
  -3  10   6       26.76       28.50     12.06 o 
  -2  10   6       20.34       26.91      9.41 o 
  -1  10   6       11.60       18.35     13.35 o 
   0  10   6        7.50        5.87     13.92 o 
   1  10   6        3.87       -7.35     14.67 o 
   2  10   6       42.99       37.14     18.25 o 
   3  10   6       45.11       40.33     18.64 o 
   4  10   6       52.80       41.53     19.13 o 
   5  10   6        0.14       -4.81     19.52 o 
   6  10   6        1.93        3.69     20.97 o 
  -9  11   6       26.95       26.05     17.65 o 
  -8  11   6        4.95        8.84     15.41 o 
  -7  11   6        7.53        6.45     14.55 o 
  -6  11   6        3.25       14.90      9.71 o 
  -5  11   6       46.78       38.29     11.55 o 
  -4  11   6        1.40        9.19      9.17 o 
  -3  11   6      399.10      383.99     19.29 o 
  -2  11   6       75.45       64.50     16.28 o 
  -1  11   6       28.13       68.17     17.10 o 
   0  11   6        1.37        3.35     13.32 o 
   1  11   6        2.17       27.53     15.49 o 
   2  11   6        3.70        4.82     17.06 o 
   3  11   6       31.23       20.64     17.82 o 
   4  11   6       28.49       21.56     19.42 o 
   5  11   6        2.41      -14.04     18.14 o 
  -8  12   6        1.22        5.32     16.35 o 
  -7  12   6       13.27       -1.33     16.04 o 
  -6  12   6        0.49        8.51     14.35 o 
  -5  12   6        8.96       19.45     10.15 o 
  -4  12   6      135.16      119.13     13.14 o 
  -3  12   6       19.88       22.79     14.04 o 
  -2  12   6      580.49      554.28     30.52 o 
  -1  12   6        0.06       -8.91     12.73 o 
   0  12   6        7.69       -0.77     14.22 o 
   1  12   6        0.37       -5.33     14.03 o 
   2  12   6       24.12       46.78     19.96 o 
   3  12   6        0.22       25.45     18.53 o 
   4  12   6        6.72      -16.72     20.03 o 
  -7  13   6       16.41       12.91     16.10 o 
  -6  13   6        6.12        9.13     16.51 o 
  -5  13   6        9.10       21.42     10.79 o 
  -4  13   6        3.45       16.28     13.59 o 
  -3  13   6       41.19       56.21     16.21 o 
  -2  13   6       42.26       60.73     16.40 o 
  -1  13   6       87.53       87.45     18.83 o 
   0  13   6       20.19       26.35     16.04 o 
   1  13   6       17.42        5.96     15.89 o 
   2  13   6        4.18       -1.27     19.59 o 
  -4  14   6       41.69       53.87     18.50 o 
  -3  14   6        1.32        6.53     15.65 o 
  -2  14   6        0.56       18.67     17.21 o 
  -1  14   6       15.93       22.25     16.74 o 
   0  14   6        1.54        4.21     15.05 o 
   0 -16   7       19.96       33.72     16.86 o 
   1 -16   7        1.44       28.30     15.95 o 
   2 -16   7        3.29       20.53     15.33 o 
   3 -16   7        2.95       23.29     16.19 o 
  -5 -15   7        1.28      -16.81     16.81 o 
  -4 -15   7        0.00      -13.14     17.25 o 
   0 -15   7        4.85       24.51     14.09 o 
   1 -15   7        5.57       11.07     13.60 o 
   2 -15   7        0.01       10.12     14.62 o 
   3 -15   7       15.57       33.34     16.98 o 
   4 -15   7        4.00       -1.01     14.67 o 
  -6 -14   7        2.38      -17.45     17.45 o 
  -5 -14   7        0.58       -3.91     16.60 o 
  -4 -14   7        9.51       14.68     16.89 o 
  -1 -14   7        0.39       13.59     12.98 o 
   0 -14   7        2.77        2.38     12.33 o 
   1 -14   7        0.12       15.07     12.86 o 
   2 -14   7        4.95       27.27     14.24 o 
   3 -14   7        6.51       24.47     14.73 o 
   4 -14   7        2.85       18.38     15.33 o 
   5 -14   7        5.39       11.70     14.68 o 
  -7 -13   7        3.79      -10.08     16.30 o 
  -6 -13   7        0.83      -13.85     13.85 o 
  -5 -13   7        0.18      -14.02     14.02 o 
  -4 -13   7       18.56       13.60     15.54 o 
  -3 -13   7       77.17       71.44     17.54 o 
  -2 -13   7       21.80       16.91     12.33 o 
  -1 -13   7        0.01       -0.90     11.95 o 
   0 -13   7       30.04       28.14     13.27 o 
   1 -13   7       69.63       89.29     16.89 o 
   2 -13   7        1.33       12.29     12.32 o 
   3 -13   7        0.02        6.51     12.49 o 
   4 -13   7        1.36        9.31     13.68 o 
   5 -13   7        2.62       17.12     14.63 o 
   6 -13   7        0.01       35.27     16.46 o 
   7 -13   7        6.32       26.60     17.12 o 
  -8 -12   7        5.30       16.03     18.51 o 
  -7 -12   7        0.16        6.46     15.19 o 
  -6 -12   7       26.49       36.25     15.89 o 
  -5 -12   7        3.38       -9.94     13.77 o 
  -4 -12   7        4.44      -12.25     12.25 o 
  -3 -12   7        9.85       13.36      8.76 o 
  -2 -12   7        4.25       -0.61      8.50 o 
  -1 -12   7        1.49       -7.05     11.05 o 
   0 -12   7        4.54        8.47     12.24 o 
   1 -12   7        2.24        3.55     11.58 o 
   2 -12   7        0.46       31.22     12.86 o 
   3 -12   7       32.23       53.25     15.27 o 
   4 -12   7       23.82       20.90     13.83 o 
   5 -12   7        0.79       -9.56     12.41 o 
   6 -12   7        3.18       21.54     14.73 o 
   7 -12   7        0.98        8.25     15.16 o 
  -9 -11   7       10.15       16.54     17.79 o 
  -8 -11   7       10.56      -13.80     14.87 o 
  -7 -11   7        1.12        4.69     14.17 o 
  -6 -11   7        0.97        8.21     14.01 o 
  -5 -11   7        7.35       -3.97     12.39 o 
  -4 -11   7        0.14       -3.60     11.43 o 
  -3 -11   7       31.26       22.21      8.81 o 
  -2 -11   7       24.55       31.75      9.17 o 
  -1 -11   7       67.39       66.66     15.33 o 
   0 -11   7        6.29       10.71     12.43 o 
   1 -11   7       71.35       64.14     14.94 o 
   2 -11   7       16.67       23.66     11.97 o 
   3 -11   7       11.75       20.83     12.77 o 
   4 -11   7       37.73       45.70     14.54 o 
   5 -11   7       40.27       58.40     16.38 o 
   6 -11   7        7.52        7.88     10.58 o 
   7 -11   7       31.02       65.90     19.51 o 
   8 -11   7        6.79       13.16     15.80 o 
 -10 -10   7        1.46      -17.03     17.03 o 
  -9 -10   7       22.25       42.69     19.49 o 
  -8 -10   7        0.49       -3.06     13.74 o 
  -7 -10   7       16.81       22.46     15.24 o 
  -6 -10   7       32.87       36.77     14.61 o 
  -5 -10   7        2.19       -9.00     11.01 o 
  -4 -10   7       25.52       26.62      8.64 o 
  -3 -10   7        5.24        9.32      8.39 o 
  -2 -10   7      245.06      230.20     13.56 o 
  -1 -10   7       11.07       16.40      8.60 o 
   0 -10   7      281.33      327.01     22.13 o 
   1 -10   7       34.89       38.54     14.72 o 
   2 -10   7        2.22       -5.80     10.63 o 
   3 -10   7       24.38       13.56     11.40 o 
   4 -10   7       37.59       33.45      9.82 o 
   5 -10   7      162.23      198.34     16.92 o 
   6 -10   7       14.08       16.65     10.29 o 
   7 -10   7       42.84       39.34     19.88 o 
   8 -10   7       29.75       29.80     15.71 o 
   9 -10   7        0.51        2.53     12.12 o 
 -10  -9   7        0.08       -9.19     17.84 o 
  -9  -9   7        2.36      -10.38     14.67 o 
  -8  -9   7       36.71       55.49     17.54 o 
  -7  -9   7        5.75        6.60     13.42 o 
  -6  -9   7        5.72        1.58     13.33 o 
  -5  -9   7       58.44       37.92      9.21 o 
  -4  -9   7        2.00       12.62      8.54 o 
  -3  -9   7      463.52      437.69     16.34 o 
  -2  -9   7      129.89      129.96     11.74 o 
  -1  -9   7      317.94      299.34     13.52 o 
   0  -9   7       22.28       25.92     13.39 o 
   1  -9   7       87.57       66.64     15.56 o 
   2  -9   7       30.34       24.05     13.03 o 
   3  -9   7      108.92      109.33     16.59 o 
   4  -9   7       16.89        8.12      8.79 o 
   5  -9   7        4.34        0.28      8.89 o 
   6  -9   7        9.78       -4.29      9.77 o 
   7  -9   7       53.32       42.29     20.49 o 
   8  -9   7       15.06        1.66     21.07 o 
   9  -9   7       32.95       19.18     12.40 o 
 -11  -8   7        1.38      -12.20     16.19 o 
 -10  -8   7        0.53       22.15     17.31 o 
  -9  -8   7        0.03        5.91     14.40 o 
  -8  -8   7       26.81       22.47     15.37 o 
  -7  -8   7       18.74       17.93     13.85 o 
  -6  -8   7        0.30       -3.87     11.70 o 
  -5  -8   7        6.71        0.33      8.07 o 
  -4  -8   7       84.60       77.04      9.88 o 
  -3  -8   7        4.98        7.41      7.94 o 
  -2  -8   7       10.28       18.51      7.84 o 
  -1  -8   7      768.36      723.98     25.31 o 
   0  -8   7        5.40        2.22      6.38 o 
   1  -8   7      190.63      170.40     18.20 o 
   2  -8   7       44.30       24.05     13.34 o 
   3  -8   7       15.65       12.09      9.89 o 
   4  -8   7        6.02       -2.23      8.65 o 
   5  -8   7       73.27       60.28     12.31 o 
   6  -8   7       59.44       61.99     11.42 o 
   7  -8   7        2.30       -4.68     16.82 o 
   8  -8   7        4.80       13.73     11.19 o 
   9  -8   7        0.22      -16.27     17.28 o 
  10  -8   7       19.29        4.28     18.68 o 
 -11  -7   7        0.65       -8.68     16.73 o 
 -10  -7   7        0.17       26.66     16.33 o 
  -9  -7   7        0.74        3.38     15.34 o 
  -8  -7   7        0.00       -3.86     14.14 o 
  -7  -7   7        0.36       -7.33     11.06 o 
  -6  -7   7        2.25       -8.17      8.17 o 
  -5  -7   7        1.91        0.62      8.42 o 
  -4  -7   7      109.96      143.73     11.43 o 
  -3  -7   7        2.37       -1.22      7.53 o 
  -2  -7   7       86.71       81.63      9.04 o 
  -1  -7   7      833.31      817.88     17.96 o 
   0  -7   7      575.95      612.38     15.13 o 
   1  -7   7        0.63       -9.89      9.89 o 
   2  -7   7        0.14       -7.85      8.30 o 
   3  -7   7       22.40       21.72      9.23 o 
   4  -7   7       64.73       46.82     10.34 o 
   5  -7   7       72.69       67.37     28.04 o 
   6  -7   7       76.27       78.24     16.23 o 
   7  -7   7       73.28       67.52     11.79 o 
   8  -7   7        0.18       17.84     10.42 o 
   9  -7   7       25.25        9.76     17.43 o 
  10  -7   7        8.77       13.68     19.78 o 
 -12  -6   7        3.53       12.16     19.70 o 
 -11  -6   7        3.46       18.73     17.54 o 
 -10  -6   7        6.92       24.98     16.20 o 
  -9  -6   7        2.77        2.92     13.27 o 
  -8  -6   7       11.60       34.79     13.89 o 
  -7  -6   7      106.04      100.63     11.23 o 
  -6  -6   7       70.21       58.32     10.36 o 
  -5  -6   7       48.33       28.62     12.77 o 
  -4  -6   7      190.63      164.65     16.02 o 
  -3  -6   7       27.04       33.82      8.11 o 
  -2  -6   7      147.76      145.71      9.97 o 
  -1  -6   7        6.07        4.89      6.05 o 
   0  -6   7     1322.19     1386.63     36.19 o 
   1  -6   7        2.20       -2.01     10.34 o 
   2  -6   7      107.56      122.33     11.11 o 
   3  -6   7        5.86       -1.62      8.37 o 
   4  -6   7      169.26      147.38     12.79 o 
   5  -6   7       52.52       61.88     10.49 o 
   6  -6   7       70.04       60.08     13.78 o 
   7  -6   7       67.95       63.13     11.44 o 
   8  -6   7       37.47       34.91     17.90 o 
   9  -6   7       23.51       -9.63     15.41 o 
  10  -6   7        0.20       -5.74     19.16 o 
 -12  -5   7        1.40       30.77     19.85 o 
 -11  -5   7        0.05       36.81     18.68 o 
 -10  -5   7        1.81       22.79     16.52 o 
  -9  -5   7        0.03       25.32     14.26 o 
  -8  -5   7      457.91      474.85     26.75 o 
  -7  -5   7      230.24      200.76     17.98 o 
  -6  -5   7       11.70       11.11     19.26 o 
  -5  -5   7      222.10      237.21     12.56 o 
  -4  -5   7      111.48      119.57     10.63 o 
  -3  -5   7        0.30        0.43      5.98 o 
  -2  -5   7       65.94       46.85      8.80 o 
  -1  -5   7     1141.97     1143.79     20.04 o 
   0  -5   7       72.78       66.10      6.81 o 
   1  -5   7     1014.33      975.63     16.19 o 
   2  -5   7      154.77      188.60     11.86 o 
   3  -5   7      173.30      193.90     12.68 o 
   4  -5   7      157.78      155.34     12.77 o 
   5  -5   7      378.19      344.35     15.96 o 
   6  -5   7       13.64       16.75     18.72 o 
   7  -5   7       38.50       53.34     17.88 o 
   8  -5   7       30.65       24.34     16.63 o 
   9  -5   7      118.23      121.69     21.98 o 
  10  -5   7       13.72       12.33     18.70 o 
 -12  -4   7        5.37       29.10     19.12 o 
 -11  -4   7        0.03       20.60     15.21 o 
 -10  -4   7        3.03       14.34     14.43 o 
  -8  -4   7        1.65       -1.23      8.24 o 
  -7  -4   7        0.43       -9.57     12.05 o 
  -6  -4   7      570.87      623.02     18.71 o 
  -5  -4   7       69.95       94.09      9.43 o 
  -4  -4   7     1024.80     1029.41     20.81 o 
  -3  -4   7      904.79      959.92     19.36 o 
  -2  -4   7      115.74       88.14      7.66 o 
  -1  -4   7      294.81      257.87     10.26 o 
   0  -4   7      171.80      201.00      7.96 o 
   1  -4   7       67.08       68.49      5.49 o 
   2  -4   7       92.26       82.67      9.01 o 
   3  -4   7        0.89       -6.77      6.77 o 
   4  -4   7      589.06      562.63     19.16 o 
   5  -4   7      532.91      536.29     18.29 o 
   6  -4   7       74.12       71.54     10.25 o 
   7  -4   7        3.85        2.15     13.00 o 
   8  -4   7        0.47       -4.84     15.23 o 
   9  -4   7      122.26      123.26     22.36 o 
  10  -4   7       56.09       53.14     20.76 o 
 -12  -3   7        9.00       67.12     20.08 o 
 -11  -3   7       12.96       38.74     15.41 o 
  -9  -3   7        0.02        2.55      8.55 o 
  -8  -3   7       17.66        5.26      8.14 o 
  -7  -3   7      350.56      350.16     15.53 o 
  -6  -3   7       82.71       75.98      9.79 o 
  -5  -3   7       90.51      111.81     25.48 o 
  -4  -3   7       55.28       46.87      7.40 o 
  -3  -3   7       45.13       47.87      7.08 o 
  -2  -3   7       99.49       74.27      7.75 o 
  -1  -3   7      443.91      511.64     13.10 o 
   0  -3   7       66.53       84.50      6.13 o 
   1  -3   7        0.05       -3.88      3.88 o 
   2  -3   7       75.19       81.49      6.64 o 
   3  -3   7      120.42       99.99      9.54 o 
   4  -3   7       16.48       24.67      8.28 o 
   5  -3   7      222.26      196.57     20.53 o 
   6  -3   7       64.61       69.06     13.06 o 
   7  -3   7      105.13       91.38     18.37 o 
   8  -3   7        5.48        6.84     14.69 o 
   9  -3   7       18.42       23.00     16.98 o 
  10  -3   7       18.96      -11.73     17.28 o 
 -12  -2   7        1.25       45.49     17.87 o 
 -10  -2   7        3.51        5.90     14.11 o 
  -9  -2   7      159.86      141.06     12.34 o 
  -8  -2   7       43.83       36.86      9.53 o 
  -7  -2   7      237.87      241.74     14.05 o 
  -6  -2   7      388.00      414.50     15.11 o 
  -5  -2   7        0.65       -2.95      6.20 o 
  -4  -2   7        0.83        4.19      5.96 o 
  -3  -2   7      232.62      229.89     10.59 o 
  -2  -2   7       70.20       66.46      7.17 o 
  -1  -2   7      326.56      430.73     20.13 o 
   0  -2   7        5.87        0.46      4.14 o 
   1  -2   7       66.21       73.51      5.85 o 
   2  -2   7      116.89      131.47      7.50 o 
   3  -2   7       36.58       42.99      7.23 o 
   4  -2   7       52.88       64.39      9.23 o 
   5  -2   7       39.22       31.11      8.49 o 
   6  -2   7        0.09        3.17     12.19 o 
   7  -2   7        0.14       -0.47     13.08 o 
   8  -2   7       18.05       10.77     14.13 o 
   9  -2   7        0.96        1.37     15.79 o 
  10  -2   7       12.69        4.85     17.35 o 
 -11  -1   7        0.06        2.27     13.30 o 
 -10  -1   7       65.71       72.79     10.92 o 
  -9  -1   7       23.02       15.63      8.43 o 
  -8  -1   7        1.09        3.45      7.86 o 
  -7  -1   7      161.87      151.74     12.09 o 
  -6  -1   7      646.04      625.07     17.67 o 
  -5  -1   7        0.94       -1.08      6.19 o 
  -4  -1   7       11.42       13.64      8.33 o 
  -3  -1   7      423.39      374.49     12.35 o 
  -2  -1   7      464.37      426.78     12.53 o 
  -1  -1   7      148.40      167.86      7.50 o 
   0  -1   7      257.76      262.84      8.99 o 
   1  -1   7      146.02      160.47      7.26 o 
   2  -1   7        2.35       -0.44      4.49 o 
   3  -1   7      129.67      140.09      7.80 o 
   4  -1   7      205.05      211.48     12.02 o 
   5  -1   7       29.04       13.04     13.38 o 
   6  -1   7       46.11       47.43     15.83 o 
   7  -1   7        0.01       11.00     13.60 o 
   8  -1   7        0.44        6.93     13.32 o 
   9  -1   7        5.50        3.50     15.24 o 
  10  -1   7        1.13       -6.57     16.52 o 
 -11   0   7       51.29       22.51     13.98 o 
 -10   0   7        3.01        2.43      8.67 o 
  -9   0   7        4.08       -2.53      7.72 o 
  -8   0   7        5.86        6.52     10.74 o 
  -7   0   7       45.71       18.72     16.74 o 
  -6   0   7       55.92       53.50     14.01 o 
  -5   0   7      476.47      429.69     14.67 o 
  -4   0   7      281.86      294.40     12.02 o 
  -3   0   7      996.03      873.16     22.43 o 
  -2   0   7      857.24      824.25     17.09 o 
  -1   0   7      699.99      730.95     15.44 o 
   0   0   7      589.57      681.95     12.34 o 
   1   0   7       62.52       54.82      5.61 o 
   2   0   7      151.20      147.80     11.83 o 
   3   0   7       23.53       28.35      5.84 o 
   4   0   7      223.54      205.95      9.25 o 
   5   0   7        0.12        2.32     12.17 o 
   6   0   7        4.11       17.56     14.15 o 
   7   0   7       45.54       30.35     15.26 o 
   8   0   7        0.78       11.84     15.02 o 
   9   0   7        4.34        4.78     14.09 o 
  10   0   7        3.96       -7.94     16.97 o 
 -11   1   7       22.46       44.67     15.61 o 
 -10   1   7      135.63      141.79     13.01 o 
  -9   1   7        1.15       13.92     13.08 o 
  -8   1   7        0.34       -7.51      7.51 o 
  -7   1   7       28.27       27.94      8.62 o 
  -6   1   7        1.29        7.80      7.33 o 
  -5   1   7      125.18      109.78      9.63 o 
  -4   1   7      112.96      110.37     10.07 o 
  -3   1   7     1076.50     1053.64     20.22 o 
  -2   1   7     2098.09     2031.88     89.41 o 
  -1   1   7     2114.29     1875.58     21.66 o 
   0   1   7      158.30      205.84      8.24 o 
   1   1   7      184.16      187.73      8.57 o 
   2   1   7      241.69      268.09      9.18 o 
   3   1   7       60.32       61.09      6.71 o 
   4   1   7      117.25       97.21     10.53 o 
   5   1   7        0.29        1.58     12.11 o 
   6   1   7       32.45       18.94     13.49 o 
   7   1   7        7.76       13.21     13.07 o 
   8   1   7        7.02        4.26     14.10 o 
   9   1   7       23.72        5.32     15.50 o 
  10   1   7        0.02      -14.35     16.51 o 
 -11   2   7       11.67       23.01     16.49 o 
 -10   2   7        0.35      -10.83     10.83 o 
  -9   2   7       14.12       27.67     12.25 o 
  -8   2   7       41.67       28.27     11.70 o 
  -7   2   7       29.44       15.30     11.18 o 
  -6   2   7        5.31       -1.45      7.25 o 
  -5   2   7        1.82       -6.43      6.43 o 
  -4   2   7      811.77      743.02     18.31 o 
  -3   2   7      890.34      922.01     19.42 o 
  -2   2   7      555.02      546.07     14.75 o 
  -1   2   7       76.12       75.06      5.76 o 
   0   2   7      845.93      867.36     14.23 o 
   1   2   7      303.26      284.08      9.29 o 
   2   2   7        0.09       -4.85      4.85 o 
   3   2   7      749.15      822.19     27.25 o 
   4   2   7      271.97      258.57     14.44 o 
   5   2   7       44.78       52.81     10.36 o 
   6   2   7       32.39       40.47     14.42 o 
   7   2   7       10.71       15.42     15.26 o 
   8   2   7       11.99       20.56     15.34 o 
   9   2   7        0.23        0.50     15.02 o 
 -12   3   7       19.35       55.89     14.71 o 
 -10   3   7        0.50       -4.72     10.81 o 
  -9   3   7       17.83       23.97     11.93 o 
  -8   3   7       26.08       23.04      8.70 o 
  -7   3   7        2.90       14.17      8.55 o 
  -6   3   7        0.43        0.15     11.21 o 
  -5   3   7      108.03       85.55     13.77 o 
  -4   3   7      142.80      157.26     10.84 o 
  -3   3   7     1089.64     1015.47     35.49 o 
  -2   3   7       71.58       87.63      8.32 o 
  -1   3   7       74.91       56.17      5.68 o 
   0   3   7       63.94       56.88      5.95 o 
   1   3   7       98.81       89.28      6.75 o 
   2   3   7        7.90       11.00      7.89 o 
   3   3   7      249.14      240.03     14.18 o 
   4   3   7      631.27      647.33     19.79 o 
   5   3   7        2.22       -0.30      9.19 o 
   6   3   7       79.14       91.41     16.89 o 
   7   3   7        0.04        5.51     14.06 o 
   8   3   7       20.22        5.66     14.26 o 
   9   3   7       13.99       28.55     18.01 o 
 -10   4   7        2.19       -8.14      8.14 o 
  -9   4   7       36.26       24.91      9.74 o 
  -8   4   7       79.08       67.53     10.67 o 
  -7   4   7       40.89       20.38     16.52 o 
  -6   4   7       80.22       72.24     13.78 o 
  -5   4   7       36.00       73.38     10.08 o 
  -4   4   7        3.32       -9.23      9.23 o 
  -3   4   7       87.11       82.69     13.22 o 
  -2   4   7      432.29      447.98     14.73 o 
  -1   4   7       25.26       23.03      6.79 o 
   0   4   7      164.74      191.92     10.13 o 
   1   4   7        3.15        1.70      5.42 o 
   2   4   7       51.13       60.53      9.59 o 
   3   4   7        6.15        9.85     12.65 o 
   4   4   7       12.16       14.25      9.46 o 
   5   4   7        0.08       -8.89      8.89 o 
   6   4   7       88.57       96.98     12.32 o 
   7   4   7       19.01       22.59     14.40 o 
   8   4   7        0.24        8.47     14.19 o 
   9   4   7        1.73       -2.61     15.21 o 
 -11   5   7        4.89        5.17     15.41 o 
 -10   5   7        2.96       16.91     15.78 o 
  -9   5   7      138.83      143.83     13.46 o 
  -8   5   7      570.02      477.69     18.45 o 
  -7   5   7       99.84       78.23     10.78 o 
  -6   5   7       36.45       43.60      9.90 o 
  -5   5   7        3.84        7.54      8.24 o 
  -4   5   7        7.13       -2.54      8.05 o 
  -3   5   7        2.46       -7.59     10.48 o 
  -2   5   7     1049.50      970.10     21.18 o 
  -1   5   7      115.36      139.06     10.39 o 
   0   5   7      160.45      188.66     11.22 o 
   1   5   7       44.40       52.58     11.62 o 
   2   5   7        0.31       13.89      8.48 o 
   3   5   7       59.39       61.29     10.44 o 
   4   5   7      117.29      130.99     12.81 o 
   5   5   7       16.22        7.97     10.54 o 
   6   5   7       16.02       14.36      9.83 o 
   7   5   7        0.44        8.83     14.21 o 
   8   5   7        0.75       13.69     15.32 o 
   9   5   7       17.44       29.72     18.15 o 
 -11   6   7        0.12       12.10     15.65 o 
 -10   6   7       11.37        4.54     14.70 o 
  -9   6   7        2.64        2.06     14.44 o 
  -8   6   7       68.09       83.17     12.79 o 
  -7   6   7      455.38      395.89     35.78 o 
  -6   6   7       19.03       15.97     12.68 o 
  -5   6   7      186.19      187.42     13.72 o 
  -4   6   7      182.75      185.24     13.17 o 
  -3   6   7        6.36       -7.30      7.30 o 
  -2   6   7      483.28      422.98     23.07 o 
  -1   6   7      287.34      271.87     13.66 o 
   0   6   7       25.39       25.80      8.06 o 
   1   6   7      166.19      155.70     19.09 o 
   2   6   7       45.92       39.38     14.71 o 
   3   6   7       14.79       17.63      9.08 o 
   4   6   7        8.05       30.77     10.24 o 
   5   6   7        3.27        6.10     10.19 o 
   6   6   7       22.06       43.16     11.63 o 
   7   6   7        0.06        0.41     11.05 o 
   8   6   7        0.54       24.32     16.71 o 
 -11   7   7        2.60       16.76     17.72 o 
 -10   7   7        6.12       12.31     16.01 o 
  -9   7   7       23.69       18.67     15.58 o 
  -8   7   7       75.26       77.46     11.72 o 
  -7   7   7        0.12       -0.48      8.02 o 
  -6   7   7      446.32      414.87     17.63 o 
  -5   7   7        2.53       -1.36     12.44 o 
  -4   7   7      130.22      135.69     12.58 o 
  -3   7   7       81.94       89.88     11.25 o 
  -2   7   7        3.06       -1.82      8.20 o 
  -1   7   7       49.21       48.49      8.85 o 
   0   7   7       34.80       23.78     13.47 o 
   1   7   7        0.01      -13.76     13.76 o 
   2   7   7        3.85       11.46     13.67 o 
   3   7   7       11.84        1.75     14.20 o 
   4   7   7       54.49       57.82     18.56 o 
   5   7   7       42.88       77.74     12.25 o 
   6   7   7        1.62        1.29     14.92 o 
   7   7   7        8.01        5.61     17.06 o 
   8   7   7        7.96        9.60     15.91 o 
 -10   8   7        3.15      -15.91     15.91 o 
  -9   8   7       13.78       -9.13     14.56 o 
  -8   8   7        6.48       16.70      9.04 o 
  -7   8   7       72.96       75.89     17.45 o 
  -6   8   7      156.41      154.42     13.30 o 
  -5   8   7      162.78      148.83     12.97 o 
  -4   8   7        8.48       15.96      8.76 o 
  -3   8   7        2.32       -1.19      7.99 o 
  -2   8   7      410.92      410.81     16.79 o 
  -1   8   7      153.89      172.72     20.20 o 
   0   8   7        0.04      -10.93     11.79 o 
   1   8   7       19.02       13.82     13.14 o 
   2   8   7       34.10       34.86     15.59 o 
   3   8   7        2.20        1.22     14.09 o 
   4   8   7       10.01       -4.28     15.06 o 
   5   8   7        1.61      -14.10     17.71 o 
   6   8   7       33.72       55.95     21.50 o 
   7   8   7        0.32       -0.85     11.03 o 
 -10   9   7        5.99       -7.82     15.35 o 
  -9   9   7       73.75       93.61     20.00 o 
  -8   9   7        9.29       -6.10     14.04 o 
  -7   9   7       25.04       19.47      9.84 o 
  -6   9   7       26.46       17.48      9.57 o 
  -5   9   7       13.34        5.13      8.50 o 
  -4   9   7        0.08       -9.16     10.61 o 
  -3   9   7        0.77       -3.92      7.84 o 
  -2   9   7        1.21       -1.65      7.97 o 
  -1   9   7       64.37       60.18     15.63 o 
   0   9   7       18.79        9.62     13.65 o 
   1   9   7       18.64       10.85     15.19 o 
   2   9   7        1.10       23.63     14.95 o 
   3   9   7        8.22        0.92     15.50 o 
   4   9   7       14.85       18.20     16.85 o 
   5   9   7       29.88       42.42     18.81 o 
   6   9   7        0.19        3.19     18.07 o 
   7   9   7        2.62      -19.78     19.78 o 
  -9  10   7        7.45       15.92     16.47 o 
  -8  10   7       37.61       52.58     17.05 o 
  -7  10   7       13.61       10.11      9.79 o 
  -6  10   7       46.38       53.00     16.29 o 
  -5  10   7        0.10       -2.38      8.58 o 
  -4  10   7       67.94       72.32     25.26 o 
  -3  10   7       14.59        5.74     14.98 o 
  -2  10   7       35.25       48.79     16.01 o 
  -1  10   7        0.04       -2.88     12.50 o 
   0  10   7       10.95       29.85     14.81 o 
   1  10   7        1.33        2.20     13.88 o 
   2  10   7        0.52        0.53     15.09 o 
   3  10   7       10.75       -5.32     17.44 o 
   4  10   7        4.41       22.13     20.12 o 
   5  10   7        8.24        7.62     18.76 o 
   6  10   7       11.04       30.10     20.88 o 
  -8  11   7       19.70       40.69     19.19 o 
  -7  11   7       15.53       18.92     15.70 o 
  -6  11   7        0.79       14.45      9.81 o 
  -5  11   7       32.56       32.18     10.33 o 
  -4  11   7       37.96       30.88     10.20 o 
  -3  11   7      101.46      108.19     18.46 o 
  -2  11   7       16.29       13.27     13.09 o 
  -1  11   7        2.16       -5.06     13.29 o 
   0  11   7        8.57       -5.72     13.97 o 
   1  11   7        1.48        0.62     13.61 o 
   2  11   7        0.06       -4.46     16.49 o 
   3  11   7        0.75       17.35     19.61 o 
   4  11   7        0.01      -18.71     18.71 o 
   5  11   7        0.10       -4.30     18.51 o 
  -7  12   7        4.00      -10.53     14.24 o 
  -6  12   7        2.52        6.10     10.58 o 
  -5  12   7       14.33       24.12     13.09 o 
  -4  12   7        5.24       17.78     10.50 o 
  -3  12   7      134.74      143.41     20.60 o 
  -2  12   7       76.54       82.36     18.66 o 
  -1  12   7       98.03      126.76     21.25 o 
   0  12   7        1.10       16.85     14.89 o 
   1  12   7        2.89       10.86     15.68 o 
   2  12   7        1.65       27.52     18.74 o 
   3  12   7        0.86        0.82     19.60 o 
  -6  13   7        1.21       -0.21     14.31 o 
  -5  13   7        0.11        8.63     20.14 o 
  -4  13   7       62.14       75.58     19.33 o 
  -3  13   7        9.32        9.15     14.74 o 
  -2  13   7       20.56        9.45     14.75 o 
  -1  13   7        6.59       40.01     17.45 o 
   0  13   7       47.26       50.13     18.27 o 
   1  13   7        1.12       28.77     17.87 o 
  -4  14   7        1.93       15.80     15.21 o 
  -3  14   7       29.15       11.61     16.31 o 
  -2  14   7        0.79       29.68     17.79 o 
   0 -16   8        0.04       25.29     16.21 o 
   1 -16   8       15.91       37.44     16.50 o 
   2 -16   8        2.43       -5.74     14.71 o 
  -5 -15   8        0.00      -17.38     17.38 o 
  -1 -15   8       28.44       42.34     15.69 o 
   0 -15   8      104.06      143.84     19.40 o 
   1 -15   8        0.16        0.29     13.14 o 
   2 -15   8        2.85       30.49     16.43 o 
   3 -15   8        0.28       16.69     15.19 o 
   4 -15   8        7.66       37.05     17.00 o 
  -6 -14   8       25.21       -7.77     16.96 o 
  -5 -14   8       45.99       38.61     17.79 o 
  -4 -14   8        0.56      -14.36     14.36 o 
  -2 -14   8       12.74       28.90     14.04 o 
  -1 -14   8        1.67       11.12     12.91 o 
   0 -14   8        9.92        8.72     12.84 o 
   1 -14   8        3.86       13.11     13.38 o 
   2 -14   8       16.40       25.23     14.36 o 
   3 -14   8        1.45       24.88     15.59 o 
   4 -14   8        0.94        5.17     13.87 o 
   5 -14   8        3.25       16.29     15.74 o 
  -7 -13   8        1.55      -14.72     14.72 o 
  -6 -13   8        0.82       25.25     17.15 o 
  -5 -13   8        0.47       -2.37     13.71 o 
  -4 -13   8        0.73       -1.92     12.93 o 
  -2 -13   8       35.39       29.28     13.75 o 
  -1 -13   8        2.57       15.49     12.32 o 
   0 -13   8        0.22        9.73     12.54 o 
   1 -13   8       20.11        6.82     12.76 o 
   2 -13   8        0.47        4.32     12.62 o 
   3 -13   8       67.86       73.51     16.86 o 
   4 -13   8        0.10       13.06     13.87 o 
   5 -13   8        1.11      -11.88     11.88 o 
   6 -13   8        0.24        7.03     14.40 o 
  -8 -12   8        6.29       29.65     18.13 o 
  -7 -12   8       19.94       14.56     17.64 o 
  -6 -12   8        1.14      -13.75     13.75 o 
  -5 -12   8        0.32       -1.95     13.83 o 
  -4 -12   8        5.37       -4.40     13.68 o 
  -3 -12   8        6.16        7.60      8.57 o 
  -2 -12   8       15.57        6.72     11.75 o 
  -1 -12   8        8.19       -0.51     10.80 o 
   0 -12   8        2.98       15.16     13.27 o 
   1 -12   8        0.12       15.65     12.40 o 
   2 -12   8        8.00       -0.75     12.47 o 
   3 -12   8        0.53        1.52     11.87 o 
   4 -12   8        8.54        5.42     12.40 o 
   5 -12   8        1.05        7.43     13.37 o 
   6 -12   8        2.86        9.36     14.25 o 
   7 -12   8        0.09      -10.68     13.59 o 
  -9 -11   8        0.16       30.58     19.51 o 
  -8 -11   8        1.27       -7.48     14.27 o 
  -7 -11   8        1.17      -10.54     14.04 o 
  -6 -11   8       19.58       25.57     14.49 o 
  -5 -11   8       46.33       42.89     14.67 o 
  -4 -11   8       28.02       39.92      9.48 o 
  -3 -11   8      161.07      172.42     22.32 o 
  -2 -11   8       15.67       16.48      8.56 o 
  -1 -11   8       81.51       77.22     15.29 o 
   0 -11   8       20.59       36.46     13.81 o 
   1 -11   8       31.22       40.21     13.43 o 
   2 -11   8        1.73      -11.19     11.19 o 
   3 -11   8        6.65        3.38     11.79 o 
   4 -11   8       43.84       34.53     13.45 o 
   5 -11   8        8.03       13.43     13.14 o 
   6 -11   8       10.85       14.94     10.99 o 
   7 -11   8        0.51       -8.76     20.95 o 
   8 -11   8        1.30        1.81     37.17 o 
  -9 -10   8        6.07       18.14     17.01 o 
  -8 -10   8       50.45       59.26     18.29 o 
  -7 -10   8        0.28      -13.00     13.00 o 
  -6 -10   8       58.21       48.29     15.21 o 
  -5 -10   8        7.42       13.05     13.14 o 
  -4 -10   8        4.40       -8.02      8.02 o 
  -3 -10   8      382.24      377.91     35.63 o 
  -2 -10   8      165.48      183.09     16.82 o 
  -1 -10   8       23.54        1.59     12.72 o 
   0 -10   8       92.84      120.66     17.57 o 
   1 -10   8        0.48        8.00     12.44 o 
   2 -10   8        3.23       11.51     12.36 o 
   3 -10   8        1.23        9.26     12.18 o 
   4 -10   8       35.43       33.76     10.68 o 
   5 -10   8        6.45       31.44     10.45 o 
   6 -10   8       28.81       38.53     11.30 o 
   7 -10   8        0.01        7.89     10.85 o 
   8 -10   8       36.51       51.33     13.88 o 
 -10  -9   8        7.61       28.65     18.05 o 
  -9  -9   8        1.64       36.67     16.60 o 
  -8  -9   8       11.47       25.65     15.93 o 
  -7  -9   8        0.72      -11.25     11.25 o 
  -6  -9   8        3.52       11.49     13.41 o 
  -5  -9   8        3.10       -4.17      7.84 o 
  -4  -9   8      341.46      358.02     15.73 o 
  -3  -9   8       18.02       11.43      8.44 o 
  -2  -9   8      960.49      885.20     21.46 o 
  -1  -9   8      318.17      314.81     14.55 o 
   0  -9   8       60.92       66.00     15.90 o 
   1  -9   8       34.67       54.88     14.51 o 
   2  -9   8        6.91       -8.36     11.42 o 
   3  -9   8       76.96       72.88     11.64 o 
   4  -9   8        0.23       -0.19      9.34 o 
   5  -9   8        0.12        1.11      9.58 o 
   6  -9   8       32.18       39.01     11.33 o 
   7  -9   8       38.26       23.51     21.28 o 
   8  -9   8        7.07       -8.71     10.87 o 
   9  -9   8        5.13      -17.53     17.53 o 
 -10  -8   8        4.39       47.89     20.08 o 
  -9  -8   8        3.74       14.61     15.96 o 
  -8  -8   8        3.95      -11.34     13.85 o 
  -7  -8   8       81.56       80.49     16.92 o 
  -6  -8   8       67.49       37.85     12.22 o 
  -5  -8   8      119.89      130.09     13.74 o 
  -4  -8   8       28.82       28.50      9.14 o 
  -3  -8   8      570.84      560.79     17.80 o 
  -2  -8   8       79.21       71.79      9.91 o 
  -1  -8   8      310.01      308.14     14.19 o 
   0  -8   8      311.21      319.25     22.21 o 
   1  -8   8        7.59       -2.85     12.25 o 
   2  -8   8       75.04       55.00     14.96 o 
   3  -8   8       11.57        3.74      9.08 o 
   4  -8   8      152.85      159.20     14.93 o 
   5  -8   8       30.32       34.32     10.11 o 
   6  -8   8        0.09        0.82     19.91 o 
   7  -8   8        9.60        9.09      9.79 o 
   8  -8   8       15.48       21.60     11.00 o 
   9  -8   8       37.23      -10.64     17.98 o 
 -11  -7   8        6.67       43.92     20.32 o 
 -10  -7   8        0.46        7.23     15.35 o 
  -9  -7   8        0.57       22.24     16.23 o 
  -8  -7   8       55.66       59.74     17.18 o 
  -7  -7   8       13.50       33.63     14.58 o 
  -6  -7   8        3.65       -5.85     12.37 o 
  -5  -7   8        0.47       -6.32      8.16 o 
  -4  -7   8      142.12      175.14     18.09 o 
  -3  -7   8       75.85       85.86     15.35 o 
  -2  -7   8       37.86       24.48     12.58 o 
  -1  -7   8      269.86      289.45     20.51 o 
   0  -7   8        4.93       15.56     12.46 o 
   1  -7   8      179.71      159.72     17.70 o 
   2  -7   8       38.89       30.21      9.66 o 
   3  -7   8       37.91       32.06     10.52 o 
   4  -7   8       30.51       27.91      9.85 o 
   5  -7   8       50.85       40.77     11.71 o 
   6  -7   8        9.76       33.62     10.55 o 
   7  -7   8        2.40       -0.69     14.73 o 
   8  -7   8       26.76       15.28     17.82 o 
   9  -7   8        1.22        6.60     18.28 o 
 -11  -6   8        0.05       22.19     18.03 o 
 -10  -6   8       23.79       55.68     16.59 o 
  -9  -6   8       13.03        2.38     13.18 o 
  -8  -6   8       10.44       34.05     14.17 o 
  -7  -6   8       14.09       17.58     12.25 o 
  -6  -6   8       16.74       16.96     12.25 o 
  -5  -6   8       13.48        9.18      8.72 o 
  -4  -6   8       35.52       31.87      8.87 o 
  -3  -6   8       31.71       20.87      8.21 o 
  -2  -6   8      148.06      146.22     10.55 o 
  -1  -6   8      158.40      156.37     10.40 o 
   0  -6   8      282.30      308.99     14.14 o 
   1  -6   8      209.56      217.60     19.63 o 
   2  -6   8       27.92       27.41      9.47 o 
   3  -6   8       17.70       15.59      9.48 o 
   4  -6   8       14.05       25.66      9.40 o 
   5  -6   8      111.58       97.59     16.82 o 
   6  -6   8        0.09        2.35      7.98 o 
   7  -6   8        5.17        7.18      9.15 o 
   8  -6   8        5.08       -4.99     15.57 o 
   9  -6   8       40.16       36.49     20.51 o 
 -12  -5   8        4.98       51.02     19.10 o 
 -11  -5   8        2.63       10.16     15.28 o 
 -10  -5   8       20.84       43.09     16.49 o 
  -9  -5   8       57.98       81.09     17.20 o 
  -8  -5   8      116.64      145.49     17.74 o 
  -7  -5   8      246.81      236.27     16.20 o 
  -6  -5   8        0.81        1.78      9.21 o 
  -5  -5   8      287.48      310.00     14.78 o 
  -4  -5   8        5.40        0.11      7.68 o 
  -3  -5   8        4.65        9.21      7.20 o 
  -2  -5   8      349.05      320.74     12.96 o 
  -1  -5   8      146.79      142.82      9.55 o 
   0  -5   8      230.01      266.20     10.92 o 
   1  -5   8       20.77        5.67     10.93 o 
   2  -5   8      328.96      305.31     14.70 o 
   3  -5   8        0.01        0.79      8.90 o 
   4  -5   8      175.99      151.56     12.85 o 
   5  -5   8        0.59        5.56      8.68 o 
   6  -5   8        6.84       11.51      8.72 o 
   7  -5   8       41.82       44.89     17.53 o 
   8  -5   8       28.45       17.95     17.16 o 
   9  -5   8        7.65      -11.12     16.41 o 
  10  -5   8       14.76        9.76     19.54 o 
 -12  -4   8        3.06       39.52     18.65 o 
 -11  -4   8       32.15       85.40     20.04 o 
  -9  -4   8        0.90       -6.83     12.86 o 
  -8  -4   8      326.81      341.18     25.10 o 
  -7  -4   8        1.27       11.01      9.43 o 
  -6  -4   8       95.06       99.37     29.00 o 
  -5  -4   8      338.99      318.60     14.13 o 
  -4  -4   8      430.67      395.12     14.58 o 
  -3  -4   8      351.21      382.32     13.82 o 
  -2  -4   8       65.33       69.63      8.30 o 
  -1  -4   8     1084.49     1058.97     21.11 o 
   0  -4   8        0.05        0.10      4.82 o 
   1  -4   8      178.45      185.67      8.22 o 
   2  -4   8        4.79        4.19      8.05 o 
   3  -4   8      130.34      151.31     12.31 o 
   4  -4   8        0.29        8.74      8.36 o 
   5  -4   8       24.08       34.23      9.35 o 
   6  -4   8      138.03      142.56     29.68 o 
   7  -4   8        2.53        2.00     14.44 o 
   8  -4   8       10.60        8.57     16.17 o 
   9  -4   8        7.05      -17.20     17.20 o 
 -12  -3   8        0.87       64.48     19.24 o 
 -10  -3   8       42.38       75.92     18.41 o 
  -9  -3   8       10.47       16.50     12.47 o 
  -8  -3   8       24.95        8.88      8.68 o 
  -7  -3   8      479.41      513.05     33.23 o 
  -6  -3   8      168.53      161.05     26.10 o 
  -5  -3   8      278.85      248.53     17.68 o 
  -4  -3   8      197.10      179.93     11.08 o 
  -3  -3   8        0.10        4.46      6.14 o 
  -2  -3   8      423.16      457.70     13.84 o 
  -1  -3   8       68.91      104.18      8.33 o 
   0  -3   8       51.35       46.06      5.87 o 
   1  -3   8       58.95       59.37      6.26 o 
   2  -3   8       42.01       48.97      6.04 o 
   3  -3   8       94.19       87.96     10.57 o 
   4  -3   8       59.70       51.49      9.60 o 
   5  -3   8        2.59        5.60      7.68 o 
   6  -3   8       43.81       63.11     16.44 o 
   7  -3   8       31.23        4.94     14.87 o 
   8  -3   8        8.16       15.44     16.13 o 
   9  -3   8        8.78       -5.93     15.42 o 
 -11  -2   8       20.69       22.50     16.01 o 
 -10  -2   8       36.06       44.32     10.82 o 
  -9  -2   8        0.65       -0.11      8.05 o 
  -8  -2   8       50.90       47.45     10.05 o 
  -7  -2   8      775.22      721.85     20.98 o 
  -6  -2   8      206.15      206.76     13.35 o 
  -5  -2   8      497.92      431.63     15.33 o 
  -4  -2   8        2.26       -2.08     11.81 o 
  -3  -2   8       72.67       66.77      8.09 o 
  -2  -2   8       61.53       59.65      7.80 o 
  -1  -2   8     1395.70     1358.96     22.64 o 
   0  -2   8       84.98       90.20      6.52 o 
   1  -2   8       27.01       25.12      6.51 o 
   2  -2   8        2.52        5.77      5.20 o 
   3  -2   8       44.17       32.01      9.26 o 
   4  -2   8        4.18        7.63     13.30 o 
   5  -2   8       97.55       92.00     17.08 o 
   6  -2   8       24.82       24.70     14.60 o 
   7  -2   8        4.18       14.75     13.74 o 
   8  -2   8       21.07       19.11     15.82 o 
   9  -2   8        2.98        6.15     16.06 o 
 -11  -1   8       70.94       70.54     18.37 o 
 -10  -1   8        4.46       -4.04      8.27 o 
  -9  -1   8        1.41       -5.52      8.02 o 
  -8  -1   8        5.77        2.65      8.07 o 
  -7  -1   8      116.75      114.29     23.72 o 
  -6  -1   8      169.36      179.03     12.44 o 
  -5  -1   8       14.67       24.17     17.13 o 
  -4  -1   8        2.71       -0.54      6.40 o 
  -3  -1   8      480.73      513.94     15.74 o 
  -2  -1   8       17.22       24.04      6.62 o 
  -1  -1   8      549.95      530.08     11.88 o 
   0  -1   8      267.39      306.53      9.76 o 
   1  -1   8       20.74       27.03      5.60 o 
   2  -1   8      762.61      673.67     13.49 o 
   3  -1   8        4.26        1.88      5.67 o 
   4  -1   8       17.97       11.30      8.29 o 
   6  -1   8      131.73      117.18     18.55 o 
   7  -1   8       54.05       29.46     15.29 o 
   8  -1   8        0.07       -9.93     14.21 o 
   9  -1   8        1.18      -14.23     14.23 o 
 -12   0   8        7.46        1.54     16.36 o 
 -11   0   8        0.22       -1.47      8.62 o 
 -10   0   8       41.35       34.78      9.92 o 
  -9   0   8        0.02       -2.11      8.03 o 
  -8   0   8       30.36       47.63      9.66 o 
  -7   0   8        6.04        8.57      8.29 o 
  -6   0   8        7.67       15.22      7.95 o 
  -5   0   8       76.09       68.91      8.96 o 
  -4   0   8      111.00      117.63      9.78 o 
  -3   0   8      186.70      173.38     10.51 o 
  -2   0   8      298.24      279.92     11.58 o 
  -1   0   8      648.48      673.95     13.35 o 
   0   0   8       73.31       90.88      9.47 o 
   1   0   8      420.15      442.85     13.82 o 
   2   0   8       10.78       15.26      5.92 o 
   3   0   8        0.02       -5.47      5.47 o 
   4   0   8       16.28       19.17     13.50 o 
   5   0   8       42.77       57.16     15.50 o 
   6   0   8      201.75      146.97     19.93 o 
   7   0   8        4.68       16.66     14.33 o 
   8   0   8        1.76      -10.19     14.36 o 
   9   0   8        2.22       25.05     17.95 o 
 -12   1   8        8.23        6.63     16.02 o 
 -11   1   8        0.04       -0.17     24.41 o 
 -10   1   8        5.78       24.00     10.52 o 
  -9   1   8        0.03        8.22      8.39 o 
  -8   1   8      160.92      161.08     12.64 o 
  -7   1   8        1.04        3.92      7.86 o 
  -6   1   8      357.76      355.26     27.43 o 
  -5   1   8       47.58       41.37      8.81 o 
  -4   1   8      294.15      267.90     14.39 o 
  -3   1   8       81.21       73.42     15.47 o 
  -2   1   8      103.94       81.59     14.50 o 
  -1   1   8      976.00      965.92     15.72 o 
   0   1   8      170.11      184.99      8.59 o 
   1   1   8      186.92      165.06      8.49 o 
   2   1   8      317.63      336.93     11.36 o 
   3   1   8        6.97        9.79      8.17 o 
   4   1   8       26.23       29.30      9.22 o 
   5   1   8       13.04       17.17     13.74 o 
   6   1   8        0.54      -10.79     13.62 o 
   7   1   8        7.86        2.13     13.90 o 
   8   1   8        5.56       13.85     15.61 o 
   9   1   8        0.61       -8.83     15.40 o 
 -12   2   8        1.68       15.41     13.66 o 
 -11   2   8        1.79        2.57     15.51 o 
 -10   2   8       37.29       59.85     11.07 o 
  -9   2   8      167.79      185.34     14.13 o 
  -8   2   8       26.87       16.31     11.43 o 
  -7   2   8       28.87       14.80      8.93 o 
  -6   2   8       70.40       57.99      9.84 o 
  -5   2   8      277.07      291.86     14.25 o 
  -4   2   8      231.50      234.30     14.71 o 
  -3   2   8      692.78      637.55     17.31 o 
  -2   2   8      371.76      358.08     13.15 o 
  -1   2   8      269.98      284.72      9.93 o 
   0   2   8      202.79      248.47      9.71 o 
   1   2   8       18.99       16.37      5.82 o 
   2   2   8       70.12       81.75      7.54 o 
   3   2   8       53.02       65.23     10.26 o 
   4   2   8      116.18      115.03     13.14 o 
   5   2   8       25.93       17.93     13.30 o 
   6   2   8       23.40       61.08     16.43 o 
   7   2   8       51.61       46.05     16.68 o 
   8   2   8        0.10        7.79     15.21 o 
   9   2   8        0.09       -3.45     16.55 o 
 -12   3   8        7.60       49.50     15.44 o 
 -11   3   8        0.25       17.94      9.41 o 
 -10   3   8        8.75       15.94      9.24 o 
  -9   3   8       16.48       20.72      8.84 o 
  -8   3   8       86.23       92.62     11.19 o 
  -7   3   8      153.03      171.81     14.53 o 
  -6   3   8        9.57       -8.04      8.04 o 
  -5   3   8      200.24      182.46     18.27 o 
  -4   3   8      745.08      775.51     20.33 o 
  -3   3   8      429.62      403.71     14.94 o 
  -2   3   8       20.92       10.17      7.15 o 
  -1   3   8       62.40       65.72      8.61 o 
   0   3   8      319.21      363.48     10.70 o 
   1   3   8        1.63       -1.58      5.80 o 
   2   3   8        0.88        2.53      7.91 o 
   3   3   8       29.47       24.91      9.35 o 
   4   3   8       15.35       47.80     15.77 o 
   5   3   8      215.71      182.38     14.02 o 
   6   3   8       35.76       14.12     13.91 o 
   7   3   8        4.47      -12.25     12.25 o 
   8   3   8        0.29       -6.33     13.81 o 
   9   3   8        0.02       -6.23     16.57 o 
 -12   4   8        4.32       44.28     15.05 o 
 -10   4   8       43.76       51.50     15.08 o 
  -9   4   8        0.15       -5.79     10.60 o 
  -8   4   8      192.30      198.91     19.36 o 
  -7   4   8        5.79       -2.10     10.38 o 
  -6   4   8       53.19       56.10     13.85 o 
  -5   4   8      282.03      245.27     19.80 o 
  -4   4   8      266.61      242.72     14.25 o 
  -3   4   8      301.56      277.78     13.89 o 
  -2   4   8       25.24       10.35      7.23 o 
  -1   4   8      208.54      216.52     12.50 o 
   0   4   8       19.69       28.93      7.84 o 
   1   4   8        4.51        5.51      7.93 o 
   2   4   8        0.02       12.64      8.33 o 
   3   4   8      177.17      190.57     13.62 o 
   4   4   8        9.60       16.39      9.05 o 
   5   4   8       53.88       49.30     11.02 o 
   6   4   8       13.89        8.87     14.54 o 
   7   4   8        4.16       -8.07     13.59 o 
   8   4   8        0.22       14.80     16.14 o 
 -10   5   8        1.68        4.47     12.13 o 
  -9   5   8       66.82       74.08     11.58 o 
  -8   5   8      178.08      172.71     13.96 o 
  -7   5   8        3.45       -4.63     11.59 o 
  -6   5   8      343.39      288.98     23.15 o 
  -5   5   8        9.14       19.52     13.37 o 
  -4   5   8      284.38      302.53     21.31 o 
  -3   5   8      130.56      120.28     11.25 o 
  -2   5   8       89.16       99.16     10.92 o 
  -1   5   8       24.69       25.69      8.11 o 
   0   5   8      239.14      253.47     20.63 o 
   1   5   8        9.60       13.44     13.63 o 
   2   5   8        2.94        6.77      8.62 o 
   3   5   8       40.90       48.13     10.51 o 
   4   5   8      262.17      221.69     14.59 o 
   5   5   8      109.28       81.86     12.22 o 
   6   5   8        1.16       -1.59     11.86 o 
   7   5   8        7.07       33.74     16.80 o 
   8   5   8       11.64       18.03     17.36 o 
 -11   6   8       10.35      -14.65     14.92 o 
 -10   6   8       23.93       11.39     16.38 o 
  -9   6   8       29.67       18.30      9.82 o 
  -8   6   8       17.25       16.75     10.46 o 
  -7   6   8       38.62       38.16      9.96 o 
  -6   6   8      149.21      132.75     12.72 o 
  -5   6   8       23.84       36.76      9.55 o 
  -4   6   8      363.03      358.43     22.84 o 
  -3   6   8        3.50        5.64     12.24 o 
  -2   6   8       34.88       46.99     12.24 o 
  -1   6   8      113.26      131.97     11.37 o 
   0   6   8      287.42      299.16     22.23 o 
   1   6   8        0.00       -6.86     12.21 o 
   2   6   8       29.16        5.55     13.61 o 
   3   6   8      132.17      157.86     20.02 o 
   4   6   8      147.92      134.74     13.37 o 
   5   6   8       32.85       34.18     16.30 o 
   6   6   8       11.91        6.04     10.67 o 
   7   6   8        3.65        4.32     15.77 o 
   8   6   8        1.61       26.29     17.36 o 
 -11   7   8       28.01       28.11     18.72 o 
 -10   7   8       49.35       62.57     19.77 o 
  -9   7   8       29.38       22.79     16.76 o 
  -8   7   8      183.59      182.69     15.55 o 
  -7   7   8        0.13       -6.83     16.34 o 
  -6   7   8       46.93       44.42     10.62 o 
  -5   7   8      224.35      235.06     15.61 o 
  -4   7   8       73.71       69.74     15.14 o 
  -3   7   8      113.29      104.81     16.56 o 
  -2   7   8      104.67      102.47     10.96 o 
  -1   7   8       39.40       32.06      8.50 o 
   0   7   8        2.33       -0.53     12.29 o 
   1   7   8        8.87       24.05     14.37 o 
   2   7   8        0.25        9.42     13.93 o 
   3   7   8       10.14       19.09     15.18 o 
   4   7   8       15.98       31.70     16.28 o 
   5   7   8       31.17       11.20     16.15 o 
   6   7   8        1.12       -0.78     16.21 o 
   7   7   8        0.02        9.27     15.58 o 
 -10   8   8        0.40       17.91     16.97 o 
  -9   8   8       33.83       28.01     17.32 o 
  -8   8   8        2.32        9.28     25.56 o 
  -7   8   8       12.74       20.01     10.03 o 
  -6   8   8       57.17       81.21     17.74 o 
  -5   8   8      135.67      144.24     14.02 o 
  -4   8   8       81.08       94.81     13.17 o 
  -3   8   8        7.25        8.71     12.45 o 
  -2   8   8      161.48      160.32     18.73 o 
  -1   8   8       13.36       16.31     12.39 o 
   0   8   8        0.77        7.39     12.67 o 
   1   8   8        0.00       -3.22     12.89 o 
   2   8   8        9.36       28.08     17.10 o 
   3   8   8       14.53       25.38     17.17 o 
   4   8   8       19.16       35.68     17.36 o 
   5   8   8        3.87        7.70     18.55 o 
   6   8   8       16.03       21.85     20.53 o 
   7   8   8        0.24       -0.73     19.74 o 
  -9   9   8       16.44        5.99     15.73 o 
  -8   9   8        3.80       20.75     10.60 o 
  -7   9   8        5.92       18.41      9.85 o 
  -6   9   8        6.62        5.66      9.77 o 
  -5   9   8        0.24       -1.23      9.62 o 
  -4   9   8       39.40       31.39     10.46 o 
  -3   9   8       72.10       71.35     11.88 o 
  -2   9   8        2.46        1.33     12.02 o 
  -1   9   8        4.14       -1.89     12.66 o 
   0   9   8        0.01       -4.37     13.40 o 
   1   9   8        1.60       -5.93     13.25 o 
   2   9   8        0.01       26.40     16.48 o 
   3   9   8        0.11      -16.83     16.83 o 
   4   9   8       25.69       26.54     19.35 o 
   5   9   8       22.32       32.43     19.65 o 
   6   9   8       16.65        7.10     18.69 o 
  -8  10   8       23.53       -4.77     14.65 o 
  -7  10   8        0.48        3.11      9.67 o 
  -6  10   8        9.53       30.35     11.34 o 
  -5  10   8       12.10        2.94      9.48 o 
  -4  10   8        9.07       16.48      9.73 o 
  -3  10   8       68.24       72.72     11.74 o 
  -2  10   8       91.48      130.78     18.91 o 
  -1  10   8       29.78       26.45     14.27 o 
   0  10   8        2.87       16.90     15.05 o 
   1  10   8        2.96        2.21     14.75 o 
   2  10   8        0.09       25.27     17.10 o 
   3  10   8        0.96      -17.05     17.05 o 
   4  10   8        1.36       -6.55     17.23 o 
   5  10   8       19.81       31.31     19.67 o 
  -8  11   8        0.10        7.59     16.40 o 
  -7  11   8       10.46       14.40     11.12 o 
  -6  11   8       24.68       48.02     12.24 o 
  -5  11   8        0.22        6.67     18.96 o 
  -4  11   8        2.54       -0.94     28.57 o 
  -3  11   8        5.90        6.27     13.40 o 
  -2  11   8      219.77      213.05     24.07 o 
  -1  11   8       57.50       43.26     16.01 o 
   0  11   8        0.09       -2.97     13.29 o 
   1  11   8        0.01        9.08     15.15 o 
   2  11   8       10.30       18.69     18.32 o 
   3  11   8        1.34        6.21     20.84 o 
   4  11   8        0.16        4.28     18.97 o 
  -7  12   8        1.01      -13.60     13.60 o 
  -6  12   8        0.49       -0.75     14.80 o 
  -5  12   8        2.66        4.51     18.98 o 
  -4  12   8       14.69       24.07     15.36 o 
  -3  12   8        7.24      -10.33     12.74 o 
  -2  12   8       29.03       59.38     17.28 o 
  -1  12   8      178.76      130.84     21.61 o 
   0  12   8        3.06        2.73     15.35 o 
   1  12   8       19.89       25.75     17.08 o 
   2  12   8        2.26       18.58     19.53 o 
  -5  13   8        7.81       42.51     16.28 o 
  -4  13   8        6.73        1.10     14.45 o 
  -3  13   8        3.36       25.54     16.26 o 
  -2  13   8        0.01       -0.59     14.61 o 
  -1  13   8       69.86       55.06     19.41 o 
  -1 -16   9        0.02       26.71     16.01 o 
   0 -16   9        1.76       23.75     14.71 o 
   1 -16   9        1.47       -2.78     14.02 o 
  -1 -15   9        4.27        6.55     13.21 o 
   0 -15   9        8.66       23.68     14.54 o 
   1 -15   9       48.76       66.19     17.51 o 
   2 -15   9        0.04        6.36     14.31 o 
   3 -15   9        0.07        7.58     14.86 o 
  -6 -14   9       23.03       26.46     18.20 o 
  -5 -14   9        8.35      -11.71     16.23 o 
  -2 -14   9       13.58        8.12     12.75 o 
  -1 -14   9        1.56        1.53     12.09 o 
   0 -14   9        4.59       21.37     14.53 o 
   1 -14   9        0.43        5.04     13.24 o 
   2 -14   9       15.17       29.44     15.90 o 
   3 -14   9        6.71       21.97     14.20 o 
   4 -14   9        0.10        5.94     14.79 o 
  -7 -13   9        0.30      -15.38     15.38 o 
  -6 -13   9        0.01      -10.93     14.30 o 
  -5 -13   9        0.20      -14.02     14.02 o 
  -4 -13   9        4.40        1.09     14.43 o 
  -3 -13   9        5.98      -10.44     11.41 o 
  -2 -13   9       10.52       22.61     13.26 o 
  -1 -13   9       19.95       19.66     12.94 o 
   0 -13   9        2.96      -11.44     11.44 o 
   1 -13   9        2.26       -6.64     11.86 o 
   2 -13   9       67.14       94.36     17.71 o 
   3 -13   9       22.84       23.99     14.46 o 
   4 -13   9       20.07       31.70     15.31 o 
   5 -13   9        2.20       29.17     16.39 o 
  -8 -12   9       30.73       33.45     19.48 o 
  -7 -12   9        6.24       20.05     16.30 o 
  -6 -12   9        9.31       19.31     14.61 o 
  -5 -12   9        4.19       -0.32     13.02 o 
  -4 -12   9        9.25       -3.37     14.08 o 
  -3 -12   9       28.41       42.64     15.23 o 
  -2 -12   9        1.73       21.49     13.27 o 
  -1 -12   9        7.11      -11.88     11.88 o 
   0 -12   9       30.92       54.95     14.92 o 
   1 -12   9       16.17        6.25     12.30 o 
   2 -12   9       24.83       17.70     13.55 o 
   3 -12   9       29.26       39.41     15.03 o 
   4 -12   9        0.27        8.16     12.58 o 
   5 -12   9       67.70      109.57     20.25 o 
   6 -12   9        1.33       -1.01     14.14 o 
   7 -12   9       22.48       25.19     20.50 o 
  -9 -11   9        0.90       24.00     18.30 o 
  -8 -11   9        3.96        8.60     15.82 o 
  -7 -11   9        0.20       -6.30     13.60 o 
  -6 -11   9        9.99        0.31     14.10 o 
  -5 -11   9        0.00       18.29     14.33 o 
  -4 -11   9        0.21        5.78      8.90 o 
  -3 -11   9        0.76        5.74      8.21 o 
  -2 -11   9       10.20       23.84     14.23 o 
  -1 -11   9        5.74       10.06     13.96 o 
   0 -11   9        4.15       -0.81     12.45 o 
   1 -11   9       13.80       33.45     14.18 o 
   2 -11   9      112.88       81.19     16.63 o 
   3 -11   9        7.72       13.17     13.69 o 
   4 -11   9       16.97       29.63     14.77 o 
   5 -11   9       36.27       48.75     16.24 o 
   6 -11   9      113.34      142.22     16.90 o 
   7 -11   9        2.18       -8.02     10.53 o 
  -9 -10   9        0.62       16.35     16.59 o 
  -8 -10   9        0.04        2.85     14.46 o 
  -7 -10   9        2.52       26.54     14.94 o 
  -6 -10   9       40.26       21.64     13.77 o 
  -5 -10   9        4.94       11.82      9.54 o 
  -4 -10   9        7.16        8.25      8.72 o 
  -3 -10   9       13.46       20.54      9.00 o 
  -2 -10   9       38.53       36.23      8.92 o 
  -1 -10   9       37.73       46.97     14.37 o 
   0 -10   9        1.36       -8.91     11.92 o 
   1 -10   9       14.34       23.59     13.71 o 
   2 -10   9        0.03       -7.66     11.69 o 
   3 -10   9        5.84       -1.96     11.86 o 
   4 -10   9        2.40       -2.13      9.72 o 
   5 -10   9        0.80        2.15     16.17 o 
   6 -10   9       59.53       57.18     13.02 o 
   7 -10   9        1.63        0.07     33.08 o 
   8 -10   9        9.50      -26.69     30.14 o 
 -10  -9   9        0.80       10.54     18.70 o 
  -9  -9   9       33.73        6.08     16.31 o 
  -8  -9   9        0.89       -2.26     13.48 o 
  -7  -9   9        7.56       21.04     15.08 o 
  -6  -9   9       25.71       45.86     10.91 o 
  -5  -9   9       13.98       10.23     19.64 o 
  -4  -9   9        2.32        2.38      8.31 o 
  -3  -9   9      144.32      153.11     12.29 o 
  -2  -9   9       51.84       53.39     11.49 o 
   0  -9   9      498.01      482.58     26.55 o 
   1  -9   9       16.89        1.71     12.50 o 
   2  -9   9      118.69      134.77     18.41 o 
   3  -9   9        7.08        4.20      9.21 o 
   4  -9   9       18.25       19.53     12.56 o 
   5  -9   9       22.00       17.58     10.46 o 
   6  -9   9        7.44       -2.50     27.82 o 
   7  -9   9        1.81        6.72     10.63 o 
   8  -9   9       13.40        4.95     11.74 o 
 -10  -8   9        2.34       11.42     15.87 o 
  -9  -8   9       25.44       33.74     16.25 o 
  -8  -8   9        8.67        2.04     13.95 o 
  -7  -8   9       21.08       34.78     14.39 o 
  -6  -8   9       46.71       63.64     21.03 o 
  -5  -8   9        0.10       -2.04      8.34 o 
  -4  -8   9       71.24       62.31     10.09 o 
  -3  -8   9       21.88       22.78      9.35 o 
  -2  -8   9      125.83      132.79     11.55 o 
  -1  -8   9        3.47       10.86     14.31 o 
   0  -8   9     1331.43     1463.21     42.39 o 
   1  -8   9       32.04       31.52     14.72 o 
   2  -8   9       87.56       87.34     16.50 o 
   3  -8   9        0.01        2.59      9.27 o 
   4  -8   9       86.74      106.49     12.63 o 
   5  -8   9        0.00       -4.32      9.13 o 
   6  -8   9        1.20       -8.23      9.01 o 
   7  -8   9       18.89       13.11     27.42 o 
   8  -8   9        0.02      -17.26     17.26 o 
 -11  -7   9        1.37       38.51     19.33 o 
 -10  -7   9        3.88       30.76     18.21 o 
  -9  -7   9        0.79       26.18     14.96 o 
  -8  -7   9        2.83       11.96     12.93 o 
  -7  -7   9        3.05       -1.73      8.60 o 
  -6  -7   9       86.89       59.53     14.76 o 
  -5  -7   9       16.42       44.40     14.27 o 
  -4  -7   9       60.43       70.74     10.66 o 
  -3  -7   9      202.48      213.31     13.03 o 
  -2  -7   9        3.26        3.42     10.03 o 
  -1  -7   9        2.43       -7.92      7.92 o 
   1  -7   9      537.74      463.12     25.58 o 
   2  -7   9        2.03        2.56      9.57 o 
   3  -7   9      105.70      117.38     13.02 o 
   4  -7   9      181.24      192.49     15.17 o 
   5  -7   9        5.37        2.12      9.15 o 
   6  -7   9       13.76       24.10     10.72 o 
   7  -7   9        4.25        8.99      9.95 o 
   8  -7   9        2.37        4.35     18.07 o 
   9  -7   9        3.55        2.09     20.45 o 
 -11  -6   9       20.41       86.36     21.77 o 
 -10  -6   9       16.39       45.17     16.67 o 
  -9  -6   9       17.15       35.29     15.19 o 
  -8  -6   9        1.06        9.74     14.23 o 
  -7  -6   9        0.01        1.41      9.04 o 
  -6  -6   9       57.38       45.47     10.22 o 
  -5  -6   9       48.47       34.58     10.05 o 
  -4  -6   9       10.42        3.10      8.57 o 
  -3  -6   9       20.29       36.16      8.70 o 
  -2  -6   9        3.57        1.34     10.02 o 
  -1  -6   9       56.91       67.07      9.09 o 
   0  -6   9       21.10       15.06      7.43 o 
   1  -6   9      245.95      256.82     15.11 o 
   2  -6   9       86.26       85.74     15.88 o 
   3  -6   9       76.24       86.48     11.92 o 
   4  -6   9       11.94       14.90      8.78 o 
   5  -6   9       14.49       -0.33      9.15 o 
   6  -6   9        6.16        4.54      9.29 o 
   7  -6   9       40.67       45.38     18.26 o 
   8  -6   9        8.42      -15.30     16.06 o 
   9  -6   9        0.43      -17.08     17.08 o 
 -11  -5   9       25.24       87.32     20.05 o 
 -10  -5   9       22.75       58.52     17.12 o 
  -8  -5   9       15.62       17.42      9.21 o 
  -7  -5   9       92.05       74.69     11.63 o 
  -6  -5   9       11.38       10.14      9.25 o 
  -5  -5   9       26.70       32.57      9.73 o 
  -4  -5   9        5.22       -7.01      8.16 o 
  -3  -5   9       19.73       18.68      8.07 o 
  -2  -5   9        6.01       -0.75     16.35 o 
  -1  -5   9       25.29       41.50      8.11 o 
   0  -5   9      358.05      401.47     24.31 o 
   1  -5   9       60.83       77.24     11.09 o 
   2  -5   9       71.02       76.94     11.20 o 
   3  -5   9      168.06      176.16     16.05 o 
   4  -5   9      139.65      113.09     12.18 o 
   5  -5   9        2.84       -2.27      8.47 o 
   6  -5   9        0.67       -1.21      8.56 o 
   7  -5   9        2.00       -8.52     14.64 o 
   8  -5   9        8.67       -1.68     16.47 o 
   9  -5   9        6.28       10.58     19.97 o 
 -12  -4   9        0.03       63.36     18.98 o 
 -11  -4   9        0.90       44.49     16.77 o 
  -9  -4   9        0.65       -7.63      8.58 o 
  -8  -4   9       33.06       20.03      9.79 o 
  -7  -4   9       68.82       60.44     10.64 o 
  -6  -4   9        9.01        3.79      9.25 o 
  -5  -4   9       24.70       35.36      9.70 o 
  -4  -4   9       80.78       82.68     10.20 o 
  -3  -4   9      173.24      192.33     24.98 o 
  -2  -4   9      350.16      352.57     13.85 o 
  -1  -4   9        3.26        1.71      6.82 o 
   0  -4   9      166.64      207.97      9.46 o 
   1  -4   9      195.08      155.09      8.52 o 
   2  -4   9       65.72       59.58     10.30 o 
   3  -4   9      326.18      339.49     16.06 o 
   4  -4   9      256.48      268.09     25.74 o 
   5  -4   9        0.29       -1.19      8.41 o 
   6  -4   9       56.53       49.13     16.42 o 
   7  -4   9       12.08       -4.41     15.03 o 
   8  -4   9        8.22        1.12     16.23 o 
   9  -4   9        9.02       -9.21     17.29 o 
 -10  -3   9        1.26      -10.11     13.22 o 
  -9  -3   9       17.39       24.32      9.87 o 
  -8  -3   9       13.66        7.21      8.94 o 
  -7  -3   9       97.90      104.19     11.70 o 
  -6  -3   9      160.87      186.85     13.59 o 
  -5  -3   9       17.66       12.57     18.55 o 
  -4  -3   9      114.43      106.22     10.53 o 
  -3  -3   9       33.26       46.84      8.31 o 
  -2  -3   9        0.03        5.43      6.94 o 
  -1  -3   9       10.23       15.90      6.97 o 
   0  -3   9       15.01       18.80      6.19 o 
   1  -3   9       26.22       24.60      5.98 o 
   2  -3   9       84.32      108.09     11.43 o 
   3  -3   9        2.88       -7.05      8.35 o 
   4  -3   9       93.86       97.09     17.31 o 
   5  -3   9       30.87       35.86      8.87 o 
   6  -3   9       27.42       22.65     14.98 o 
   7  -3   9       12.72      -14.09     14.09 o 
   8  -3   9        1.20       26.71     16.77 o 
   9  -3   9        3.39       13.82     18.64 o 
 -11  -2   9        0.12        1.43     13.63 o 
 -10  -2   9       68.72       63.38     11.60 o 
  -9  -2   9       17.34       24.27     10.09 o 
  -8  -2   9       33.53       25.53      9.72 o 
  -7  -2   9       24.31       41.56      9.60 o 
  -6  -2   9      540.73      521.06     33.21 o 
  -5  -2   9      257.13      253.25     13.66 o 
  -4  -2   9       11.78       -1.94      7.31 o 
  -3  -2   9      360.08      315.19     13.10 o 
  -2  -2   9      552.58      499.05     22.26 o 
  -1  -2   9      675.97      678.63     16.75 o 
   0  -2   9       47.81       65.89      6.95 o 
   1  -2   9      115.11      132.59      8.32 o 
   2  -2   9        0.68       -7.41      7.41 o 
   3  -2   9       42.89       54.23     16.26 o 
   4  -2   9       57.52       40.85      9.44 o 
   5  -2   9       18.05        7.25     13.60 o 
   6  -2   9       50.53       52.22     17.70 o 
   7  -2   9        3.06       10.67     15.34 o 
   8  -2   9        4.56      -14.32     14.32 o 
   9  -2   9        1.27      -12.41     15.40 o 
 -12  -1   9       21.62       39.20     17.74 o 
 -11  -1   9       35.07       42.89     11.25 o 
 -10  -1   9       19.44       22.31      9.83 o 
  -9  -1   9        2.69        3.46      8.80 o 
  -8  -1   9        9.21       16.54      8.97 o 
  -7  -1   9      128.97      129.73     14.11 o 
  -6  -1   9      105.17       87.59     10.99 o 
  -5  -1   9      101.88      105.28     10.93 o 
  -4  -1   9        9.29        7.03      7.45 o 
  -3  -1   9      339.06      373.14     14.49 o 
  -2  -1   9       12.19       12.75      7.00 o 
  -1  -1   9      597.32      574.10     13.26 o 
   0  -1   9      211.73      245.63     10.08 o 
   1  -1   9      290.26      331.84     11.76 o 
   2  -1   9        1.13        6.12      6.16 o 
   3  -1   9       83.26       85.18     11.21 o 
   4  -1   9       34.90       18.13     13.14 o 
   5  -1   9      261.75      255.79     23.26 o 
   6  -1   9       58.05       37.77     15.90 o 
   7  -1   9       72.69       52.65     17.76 o 
   8  -1   9        3.08      -15.32     15.32 o 
   9  -1   9        0.20       -3.70     17.75 o 
 -12   0   9        0.62        4.64     15.51 o 
 -11   0   9       12.73       15.07     10.32 o 
 -10   0   9        4.94        5.31      8.77 o 
  -9   0   9       26.59       47.44      9.88 o 
  -8   0   9        0.11       -7.84      7.84 o 
  -7   0   9      677.62      584.65     51.36 o 
  -6   0   9       99.84       76.86     10.41 o 
  -5   0   9      149.54      143.96     17.15 o 
  -4   0   9       35.35       26.28      8.40 o 
  -3   0   9       42.11       19.35      8.06 o 
  -2   0   9      429.72      399.12     14.33 o 
  -1   0   9       60.24       82.49     10.24 o 
   0   0   9        1.80       -2.32      5.40 o 
   1   0   9       38.85       43.73      7.05 o 
   2   0   9      229.37      229.96     10.34 o 
   3   0   9        1.06       -3.05      6.93 o 
   4   0   9       33.33       38.65     14.62 o 
   5   0   9      337.64      356.61     26.24 o 
   6   0   9       23.82       -0.23     14.03 o 
   7   0   9       25.85       18.97     16.75 o 
   8   0   9       10.33       10.35     16.10 o 
   9   0   9        0.35       -7.86     17.47 o 
 -12   1   9        7.68       24.19     11.14 o 
 -11   1   9        4.26        4.44      9.62 o 
 -10   1   9       28.46       64.78     11.08 o 
  -9   1   9       70.95       57.57     10.69 o 
  -8   1   9       56.95       51.03      9.96 o 
  -7   1   9       52.03       48.77      9.73 o 
  -6   1   9      406.96      381.17     16.48 o 
  -5   1   9        3.10       -4.55      7.99 o 
  -4   1   9       38.68       23.45     14.00 o 
  -3   1   9      110.56      121.57     10.51 o 
  -2   1   9      162.60      158.01     11.19 o 
  -1   1   9      299.85      271.21     10.39 o 
   0   1   9       19.63       24.87      6.47 o 
   1   1   9      350.04      339.45     11.49 o 
   2   1   9      255.98      257.83     14.09 o 
   3   1   9      115.60      152.79     19.70 o 
   4   1   9       63.02       81.81     16.07 o 
   5   1   9      102.78       82.98     17.30 o 
   6   1   9       50.83       49.19     16.52 o 
   7   1   9        0.80        8.61     15.31 o 
   8   1   9       20.02       23.03     16.71 o 
   9   1   9        0.02        2.15     16.48 o 
 -12   2   9       11.15       19.81     12.26 o 
 -11   2   9        0.01        2.05     14.30 o 
 -10   2   9       78.12       71.58     14.85 o 
  -9   2   9        1.23       -2.28      8.52 o 
  -8   2   9       91.94       88.75     11.51 o 
  -7   2   9       21.01       45.71      9.68 o 
  -6   2   9      170.98      209.78     15.14 o 
  -5   2   9      114.24      102.40     11.39 o 
  -4   2   9      165.39      173.24     12.68 o 
  -3   2   9      322.62      301.09     28.86 o 
  -2   2   9      664.48      597.25     17.66 o 
  -1   2   9      699.69      643.29     14.39 o 
   0   2   9        0.59       -4.24      5.72 o 
   1   2   9       53.15       40.91      7.37 o 
   2   2   9        0.39       -2.59      7.97 o 
   3   2   9        5.92        3.44      8.41 o 
   4   2   9       65.97       78.65     13.31 o 
   5   2   9      160.82      148.39     19.55 o 
   6   2   9        4.58       10.02     14.33 o 
   7   2   9       15.52       13.65     16.05 o 
   8   2   9        1.79        8.00     16.29 o 
 -12   3   9       11.02       37.71     15.58 o 
 -11   3   9        1.20        8.65      9.24 o 
 -10   3   9        8.83       20.85      9.66 o 
  -9   3   9      148.56      184.96     16.46 o 
  -8   3   9        0.14       -2.62      7.95 o 
  -7   3   9      169.66      161.04     13.20 o 
  -6   3   9       20.14       22.61      8.94 o 
  -5   3   9       38.81       37.98      9.49 o 
  -4   3   9       52.69       65.76     10.46 o 
  -3   3   9      154.58      144.72     11.60 o 
  -2   3   9      529.86      501.10     16.60 o 
  -1   3   9      144.23      152.54     22.23 o 
   0   3   9      138.89      173.28     11.75 o 
   1   3   9       16.05       16.34      6.89 o 
   2   3   9       11.95        6.34      8.59 o 
   3   3   9       44.40       57.00     10.07 o 
   4   3   9       15.58       21.49      9.62 o 
   5   3   9       23.18        9.49     13.83 o 
   6   3   9        0.02       -2.19     13.87 o 
   7   3   9        1.63       -4.06     14.85 o 
   8   3   9        9.63       -1.80     16.96 o 
 -12   4   9       11.02       26.78     14.56 o 
 -11   4   9        2.04        2.37     16.63 o 
 -10   4   9      120.93      128.73     13.31 o 
  -9   4   9       20.72       24.98      9.56 o 
  -8   4   9      114.44      112.49     12.23 o 
  -7   4   9      148.80      140.30     45.15 o 
  -6   4   9      129.91      131.99     12.59 o 
  -5   4   9       44.03       34.95      9.40 o 
  -4   4   9      270.88      255.71     14.57 o 
  -3   4   9       38.09       28.88      8.82 o 
  -2   4   9       31.32       50.40      9.44 o 
  -1   4   9      124.69      130.33     11.49 o 
   0   4   9       59.87       60.92      9.48 o 
   1   4   9       44.72       12.37     13.26 o 
   2   4   9       52.60       47.72      9.68 o 
   3   4   9       11.52       14.89      9.02 o 
   4   4   9       18.00       21.04     10.31 o 
   5   4   9       10.88        1.73      9.73 o 
   6   4   9        7.79      -11.80     13.66 o 
   7   4   9        0.49      -14.81     14.81 o 
   8   4   9        1.95       -2.94     16.11 o 
 -11   5   9       13.72       46.16     14.82 o 
 -10   5   9       26.93       43.72     10.25 o 
  -9   5   9       64.71       77.32     17.02 o 
  -8   5   9      108.85      120.69     17.35 o 
  -7   5   9       52.08       52.63     14.01 o 
  -6   5   9      272.01      249.06     21.67 o 
  -5   5   9      173.81      170.34     13.53 o 
  -4   5   9       27.00       32.40      9.01 o 
  -3   5   9       29.04       19.71     14.55 o 
  -2   5   9       65.46       52.65      9.56 o 
  -1   5   9      161.24      156.37     19.57 o 
   0   5   9       93.87      133.44     17.08 o 
   1   5   9        6.23        7.75     11.90 o 
   2   5   9        6.81        2.40     12.96 o 
   3   5   9      112.41      116.12     18.23 o 
   4   5   9        0.92        7.26      9.86 o 
   5   5   9       31.95       52.69     11.88 o 
   6   5   9       57.52       46.17     17.48 o 
   7   5   9        8.92       33.42     18.42 o 
   8   5   9        7.09       25.12     18.37 o 
 -10   6   9       61.79       98.06     18.07 o 
  -9   6   9      101.50       91.83     17.13 o 
  -8   6   9        5.05        7.99     12.95 o 
  -7   6   9        6.78       26.03     12.82 o 
  -6   6   9       40.98       29.75     13.93 o 
  -5   6   9       36.57       43.73     14.58 o 
  -4   6   9      260.56      238.12     14.20 o 
  -3   6   9       36.94       39.78     14.11 o 
  -2   6   9        4.77       12.92      8.34 o 
  -1   6   9        0.16       -8.10      8.86 o 
   0   6   9       12.23       18.54     13.08 o 
   1   6   9        0.59        7.70     12.83 o 
   2   6   9       62.69       79.42     16.98 o 
   3   6   9       55.97       57.65     16.83 o 
   4   6   9      145.53      161.25     21.18 o 
   5   6   9       26.04       41.61     18.55 o 
   6   6   9       34.90       27.42     17.02 o 
   7   6   9       28.47       20.77     18.21 o 
  -9   7   9        1.11       26.10     13.73 o 
  -8   7   9      212.33      203.94     62.16 o 
  -7   7   9       59.52       71.95     12.23 o 
  -6   7   9        1.52        1.54     12.29 o 
  -5   7   9       55.10       53.16     15.61 o 
  -4   7   9        6.44       -4.91     10.58 o 
  -3   7   9        3.92       -2.69      9.66 o 
  -2   7   9       22.99       38.01     10.80 o 
  -1   7   9        9.65       10.48     12.87 o 
   0   7   9       29.55       34.81     14.71 o 
   1   7   9       18.34       22.09     14.05 o 
   2   7   9       66.63       70.85     17.16 o 
   3   7   9       75.71       90.46     18.75 o 
   4   7   9       23.40       21.79     16.18 o 
   5   7   9        0.16       -3.36     16.19 o 
   6   7   9       21.31       21.97     17.68 o 
  -9   8   9        1.19       20.02     10.97 o 
  -8   8   9        3.29        7.49     11.06 o 
  -7   8   9        4.60        8.80     10.05 o 
  -6   8   9       24.92       47.36     11.20 o 
  -5   8   9        4.29       -3.33     11.75 o 
  -4   8   9       45.52       57.28     16.01 o 
  -3   8   9        3.77        8.15      8.36 o 
  -2   8   9        5.17       16.93     12.86 o 
  -1   8   9        5.18        8.04     13.62 o 
   0   8   9       30.89       37.95     15.32 o 
   1   8   9        9.45        5.57     14.90 o 
   2   8   9       50.97       58.97     17.99 o 
   3   8   9       65.34      109.61     20.32 o 
   4   8   9       37.20       12.97     17.22 o 
   5   8   9       13.81       18.00     20.76 o 
   6   8   9        3.49       46.28     20.84 o 
  -9   9   9        0.24      -14.34     14.34 o 
  -8   9   9       11.45       13.28     11.47 o 
  -7   9   9        2.05       -9.26      9.26 o 
  -6   9   9        4.01        7.57     10.07 o 
  -5   9   9       18.99       38.30     16.17 o 
  -4   9   9        0.01       -4.29     13.04 o 
  -3   9   9        1.30        4.06     13.37 o 
  -2   9   9        0.19        1.22     13.32 o 
  -1   9   9        0.50       -8.29     13.17 o 
   0   9   9        0.02        8.33     14.33 o 
   1   9   9        1.36       21.04     15.62 o 
   2   9   9        4.46      -14.29     14.55 o 
   3   9   9        3.43        2.57     17.24 o 
   4   9   9       19.76       28.95     19.21 o 
   5   9   9        4.85       -1.54     18.39 o 
  -8  10   9        1.73       -3.04     11.01 o 
  -7  10   9       15.17       -0.83     18.92 o 
  -6  10   9        0.39        2.49     10.29 o 
  -5  10   9       12.32       27.76     10.98 o 
  -4  10   9       25.21       19.76     15.12 o 
  -3  10   9       22.92       28.60     15.01 o 
  -2  10   9        7.20      -11.53     11.53 o 
  -1  10   9        0.01        3.03     13.08 o 
   0  10   9        0.70        5.11     14.70 o 
   1  10   9        0.19       15.64     16.43 o 
   2  10   9        5.67       35.31     20.36 o 
   3  10   9        5.92        9.24     18.14 o 
   4  10   9        3.32       18.96     21.21 o 
  -7  11   9        1.49      -10.18     12.60 o 
  -6  11   9       38.06       53.25     13.78 o 
  -5  11   9        8.27       -1.03     11.07 o 
  -4  11   9       18.51       29.12     15.65 o 
  -3  11   9        0.30        4.71     13.91 o 
  -2  11   9       30.79       55.75     16.95 o 
  -1  11   9        1.56       -2.09     13.84 o 
   0  11   9       14.24        3.24     15.33 o 
   1  11   9       10.70       18.27     16.45 o 
   2  11   9        1.40        8.95     18.32 o 
  -6  12   9        0.03       23.69     12.46 o 
  -5  12   9       34.26       34.28     17.21 o 
  -4  12   9       13.49       34.73     16.60 o 
  -3  12   9       29.71       26.15     16.96 o 
  -2  12   9       15.57       21.15     16.02 o 
  -1  12   9        1.22       -5.22     14.90 o 
   0  12   9       58.18       72.18     20.07 o 
  -2 -15  10        1.35       13.79     14.82 o 
  -1 -15  10       46.11       61.22     17.91 o 
   0 -15  10       19.03       43.10     17.11 o 
   1 -15  10        9.68       18.01     15.26 o 
   2 -15  10        6.93       20.37     16.28 o 
  -6 -14  10        6.81        0.30     17.42 o 
  -3 -14  10        1.01       16.97     14.44 o 
  -2 -14  10        2.54        3.63     12.81 o 
  -1 -14  10        1.89       27.06     14.70 o 
   0 -14  10        4.45       -0.43     13.42 o 
   1 -14  10        4.95        4.60     14.18 o 
   2 -14  10       12.57       12.46     14.31 o 
   3 -14  10        3.49       19.93     15.98 o 
  -7 -13  10        8.89        0.47     17.04 o 
  -6 -13  10        0.91       -5.61     16.33 o 
  -5 -13  10       15.24        9.92     14.81 o 
  -3 -13  10        0.05        8.42     13.42 o 
  -2 -13  10        1.98        1.38     12.99 o 
  -1 -13  10        0.06        1.90     12.59 o 
   0 -13  10        1.70        9.65     13.52 o 
   1 -13  10        5.93       13.25     13.69 o 
   2 -13  10        4.20        6.57     14.03 o 
   3 -13  10        1.57        0.73     13.41 o 
   4 -13  10       18.70       31.73     15.21 o 
   5 -13  10        5.13       47.57     17.32 o 
  -8 -12  10        0.49      -14.83     14.83 o 
  -7 -12  10       15.64       26.38     16.74 o 
  -6 -12  10       14.30       22.91     16.43 o 
  -5 -12  10       12.36       16.02     14.85 o 
  -4 -12  10       14.86       11.67     16.35 o 
  -3 -12  10       12.09       15.46     14.07 o 
  -2 -12  10       20.21       23.20     14.38 o 
  -1 -12  10        0.04        9.28     14.31 o 
   0 -12  10        9.81       14.62     14.42 o 
   1 -12  10       53.67       47.39     16.37 o 
   2 -12  10        4.20       24.78     14.50 o 
   3 -12  10       29.11       36.22     15.68 o 
   4 -12  10        1.27       -3.94     12.93 o 
   5 -12  10       10.18       11.17     14.49 o 
   6 -12  10       15.62       30.04     15.68 o 
  -8 -11  10        1.62       16.80     17.77 o 
  -7 -11  10        0.03        0.54     14.85 o 
  -6 -11  10        0.45        7.21     13.66 o 
  -5 -11  10        0.08       -8.96      9.08 o 
  -4 -11  10        0.07        8.82      9.71 o 
  -3 -11  10       17.18       27.15     14.11 o 
  -2 -11  10       68.29       55.61     15.54 o 
  -1 -11  10       13.93        9.91     12.99 o 
   0 -11  10        4.10        9.60     14.15 o 
   1 -11  10       36.75       35.70     14.59 o 
   2 -11  10       91.65       66.76     16.58 o 
   3 -11  10        6.71       -1.44     12.84 o 
   4 -11  10       33.54       43.35     15.53 o 
   5 -11  10       87.41       99.78     18.54 o 
   6 -11  10        0.17        0.48     34.18 o 
   7 -11  10       44.10       29.04     33.15 o 
  -9 -10  10        0.12       10.30     16.75 o 
  -8 -10  10       10.56       24.65     16.99 o 
  -7 -10  10       37.70       52.37     16.68 o 
  -6 -10  10        2.81        2.64     13.56 o 
  -5 -10  10       26.55       23.83      9.82 o 
  -4 -10  10       46.05       52.06     10.17 o 
  -3 -10  10        1.29       17.03      9.15 o 
  -2 -10  10       10.56       21.79     14.60 o 
  -1 -10  10       64.35       76.80     16.59 o 
   0 -10  10       45.37       50.18     15.67 o 
   1 -10  10       19.17       22.63     14.25 o 
   2 -10  10      120.96       97.69     17.85 o 
   3 -10  10        0.07       -6.14     12.20 o 
   4 -10  10       23.91       26.45     11.83 o 
   5 -10  10       12.66       13.88     11.04 o 
   6 -10  10       49.73       76.20     14.12 o 
   7 -10  10       22.53       21.81     12.76 o 
 -10  -9  10        8.68       17.62     17.93 o 
  -9  -9  10        0.16       11.24     14.90 o 
  -8  -9  10        7.28       -8.24     13.66 o 
  -7  -9  10       11.41       12.29     13.01 o 
  -6  -9  10        0.46       -6.29      8.99 o 
  -5  -9  10       14.40       13.18      9.08 o 
  -4  -9  10        1.47        1.63     13.06 o 
  -3  -9  10       28.62       40.41      9.39 o 
  -2  -9  10       31.14       40.11     15.42 o 
  -1  -9  10      410.83      365.30     24.73 o 
   0  -9  10       17.22       17.15     13.51 o 
   1  -9  10      179.98      181.32     20.35 o 
   2  -9  10       63.15       76.20     16.70 o 
   3  -9  10        0.63        4.55      9.27 o 
   4  -9  10        0.03        2.97     10.08 o 
   5  -9  10       14.60       15.10     10.25 o 
   6  -9  10        1.55        4.86     23.13 o 
   7  -9  10        3.33       -0.30     23.02 o 
   8  -9  10       27.77       21.58     20.88 o 
 -10  -8  10        9.85       39.49     18.72 o 
  -9  -8  10       51.49       82.61     19.35 o 
  -8  -8  10        6.85       43.25     15.95 o 
  -7  -8  10       70.67       81.01     18.95 o 
  -6  -8  10       99.38       96.62     14.70 o 
  -5  -8  10        0.07        5.06     14.39 o 
  -4  -8  10       63.96       50.68     15.22 o 
  -3  -8  10       11.05       17.68     13.75 o 
  -2  -8  10       32.42       34.72     14.66 o 
  -1  -8  10       54.85       42.34     14.87 o 
   0  -8  10      392.64      463.62     27.05 o 
   1  -8  10      108.21      118.08     17.65 o 
   2  -8  10      157.96      129.07     18.65 o 
   3  -8  10       21.56       19.29     10.44 o 
   4  -8  10        4.07       17.62     10.44 o 
   5  -8  10        1.72        2.64      9.87 o 
   6  -8  10       38.05       52.68     11.93 o 
   7  -8  10        3.78       -4.41     10.90 o 
   8  -8  10        5.44       -2.19     19.07 o 
 -10  -7  10        0.04       32.85     16.85 o 
  -9  -7  10       13.20       11.65     14.12 o 
  -8  -7  10        1.33       11.54     14.06 o 
  -7  -7  10       22.50        4.26     13.39 o 
  -6  -7  10      129.46      104.96     12.59 o 
  -5  -7  10        0.92       -5.22      8.86 o 
  -4  -7  10        9.05       19.59     15.26 o 
  -3  -7  10       48.91       49.82      9.90 o 
  -2  -7  10        7.96        8.33     12.89 o 
  -1  -7  10       32.88       38.60      9.29 o 
   0  -7  10        6.08        1.63     14.16 o 
   1  -7  10        6.38        1.06     13.44 o 
   2  -7  10      302.91      291.23     25.17 o 
   3  -7  10       13.05        1.06      9.34 o 
   4  -7  10      100.51       92.40     12.88 o 
   5  -7  10        6.69        7.95     17.69 o 
   6  -7  10       42.10       44.72     12.93 o 
   7  -7  10       10.01       18.27     17.88 o 
   8  -7  10        1.44      -17.28     17.28 o 
 -11  -6  10       10.98       25.32     16.84 o 
 -10  -6  10        5.61       76.69     19.18 o 
  -8  -6  10       27.07        2.17      9.68 o 
  -7  -6  10        0.79        0.95      9.45 o 
  -6  -6  10       42.37       36.77     21.00 o 
  -5  -6  10        4.41       -8.78      8.78 o 
  -4  -6  10        1.67        1.01      8.83 o 
  -3  -6  10        0.23        9.09      9.22 o 
  -2  -6  10      339.08      346.23     14.96 o 
  -1  -6  10       10.11        9.95      7.98 o 
   0  -6  10       96.38       79.26     17.35 o 
   1  -6  10        5.03       -9.70      9.70 o 
   2  -6  10       63.18       38.10     10.57 o 
   3  -6  10       29.70       36.60     10.39 o 
   4  -6  10      208.83      169.50     20.99 o 
   5  -6  10       14.55       16.97      9.37 o 
   6  -6  10        0.56       -7.07     12.10 o 
   7  -6  10       25.49       11.73     17.56 o 
   8  -6  10       25.08       19.21     19.75 o 
 -11  -5  10       41.52       67.98     18.69 o 
  -9  -5  10      120.85      113.16     13.50 o 
  -8  -5  10       71.99       59.88     11.34 o 
  -7  -5  10        1.90        2.85      8.77 o 
  -6  -5  10        0.66       -7.85      7.85 o 
  -5  -5  10       42.54       54.83     10.89 o 
  -4  -5  10       58.86       82.16     11.14 o 
  -3  -5  10       48.38       53.99     10.18 o 
  -2  -5  10       87.50       89.52     10.35 o 
  -1  -5  10       73.54       62.97      9.53 o 
   0  -5  10      406.92      474.97     15.42 o 
   1  -5  10      113.79      108.37     13.02 o 
   2  -5  10       50.62       27.25     10.52 o 
   3  -5  10      298.67      293.15     16.15 o 
   4  -5  10       51.53       46.18     12.19 o 
   5  -5  10       13.80       10.00      9.28 o 
   6  -5  10        9.75        7.51     15.17 o 
   7  -5  10        9.92        1.97     16.68 o 
   8  -5  10       22.49        6.05     18.10 o 
 -10  -4  10        0.78       13.15     14.24 o 
  -9  -4  10        0.49       -6.81     10.85 o 
  -8  -4  10        4.51       11.62      9.25 o 
  -7  -4  10      122.27      155.25     13.56 o 
  -6  -4  10       49.08       31.12      9.51 o 
  -5  -4  10        0.12        6.74     11.49 o 
  -4  -4  10       83.79       74.81     10.79 o 
  -3  -4  10       22.27       16.33      8.76 o 
  -2  -4  10       31.70       29.70      9.26 o 
  -1  -4  10       84.52       89.10      9.75 o 
   0  -4  10        6.11       -1.53      6.15 o 
   1  -4  10      187.25      182.78     14.18 o 
   2  -4  10      238.18      253.17     15.53 o 
   3  -4  10       26.60       28.43     10.46 o 
   4  -4  10      264.82      289.25     16.32 o 
   5  -4  10       11.48       12.19      9.17 o 
   6  -4  10        9.37       -6.11     14.48 o 
   7  -4  10        0.60       -6.84     14.89 o 
   8  -4  10        0.08       -7.78     16.67 o 
 -11  -3  10        7.19        2.16     14.86 o 
 -10  -3  10        5.55       -0.04      9.60 o 
  -9  -3  10        2.95       -4.29      9.09 o 
  -8  -3  10        0.04       -1.07      9.27 o 
  -7  -3  10       11.25       11.19      9.22 o 
  -6  -3  10       55.56       66.32     10.91 o 
  -5  -3  10       80.76       86.96     11.63 o 
  -4  -3  10       87.55      101.19     11.06 o 
  -3  -3  10        6.80       10.82      8.12 o 
  -2  -3  10        1.03       -7.43      7.43 o 
  -1  -3  10        9.77       11.48      7.89 o 
   0  -3  10      110.89      127.49      9.00 o 
   1  -3  10        1.65       -1.20      6.20 o 
   2  -3  10       66.55       81.66     11.57 o 
   3  -3  10      354.72      317.60     16.00 o 
   4  -3  10       32.03       41.29     10.10 o 
   5  -3  10      123.63      106.07     19.63 o 
   6  -3  10        6.41       22.64     16.17 o 
   7  -3  10        0.00       -0.97     15.61 o 
   8  -3  10        5.29       12.40     17.77 o 
 -12  -2  10        0.77      -14.95     15.14 o 
 -11  -2  10       14.56       16.59     16.03 o 
 -10  -2  10        0.20       -9.44     10.05 o 
  -9  -2  10        1.01        3.27      9.09 o 
  -8  -2  10       12.82        6.82     16.85 o 
  -7  -2  10       50.99       50.48     10.36 o 
  -6  -2  10        0.84       -8.67      8.67 o 
  -5  -2  10       17.49       14.92      8.68 o 
  -4  -2  10       19.68       20.96      8.68 o 
  -3  -2  10      103.25      105.69     10.79 o 
  -2  -2  10      103.74      123.61     12.78 o 
  -1  -2  10      176.79      169.83     11.32 o 
   0  -2  10      423.69      396.14     12.43 o 
   1  -2  10      380.36      345.01     11.89 o 
   2  -2  10        1.31       -1.73      9.11 o 
   3  -2  10        1.08       -7.14      8.58 o 
   4  -2  10        3.28        0.40     13.90 o 
   5  -2  10       30.33       31.78     15.79 o 
   6  -2  10      159.97      149.59     21.78 o 
   7  -2  10       20.17       13.32     16.23 o 
   8  -2  10        1.37      -15.49     17.01 o 
 -12  -1  10       92.69       65.18     19.29 o 
 -11  -1  10        0.41       -6.87     17.31 o 
 -10  -1  10        2.13        5.11      9.64 o 
  -9  -1  10        4.30       -6.14      9.20 o 
  -8  -1  10       20.09        8.66      8.76 o 
  -7  -1  10      170.54      155.89     13.67 o 
  -6  -1  10        4.10       16.26      8.83 o 
  -5  -1  10       22.20       22.27      9.12 o 
  -4  -1  10       63.79       76.99     10.24 o 
  -3  -1  10        7.26       14.91     11.22 o 
  -2  -1  10      160.78      166.01     11.54 o 
  -1  -1  10      292.62      289.99     11.43 o 
   0  -1  10      105.68      112.39      8.78 o 
   1  -1  10      163.65      177.85      9.95 o 
   2  -1  10       37.16       52.63      8.82 o 
   3  -1  10      214.24      182.15     21.10 o 
   4  -1  10       66.30       49.92     15.27 o 
   5  -1  10       19.97       19.73     14.86 o 
   6  -1  10      127.82      113.71     20.08 o 
   7  -1  10       12.24        9.85     16.20 o 
   8  -1  10        0.11       -5.97     17.17 o 
 -12   0  10       38.64       46.16     17.40 o 
 -11   0  10       41.77       71.33     13.22 o 
 -10   0  10        0.06       -8.29      9.41 o 
  -9   0  10        3.69       -3.68      8.73 o 
  -8   0  10        4.67        9.50      9.05 o 
  -7   0  10      175.93      152.55     14.84 o 
  -6   0  10      204.43      186.86     13.58 o 
  -5   0  10      685.15      630.68     20.19 o 
  -4   0  10       29.32       13.98     10.02 o 
  -3   0  10        1.19       -4.42     24.47 o 
  -2   0  10        9.79       10.11      8.23 o 
  -1   0  10        2.99       -2.50      7.65 o 
   0   0  10        0.04        4.66      6.47 o 
   1   0  10      306.81      299.22     11.53 o 
   2   0  10       26.04       29.98      7.38 o 
   3   0  10       32.77       28.60     14.12 o 
   4   0  10       13.14       -4.02     13.30 o 
   5   0  10        7.93       -0.39     14.19 o 
   6   0  10       22.21       13.84     16.46 o 
   7   0  10       42.53       42.82     18.16 o 
   8   0  10        2.64        6.65     17.72 o 
 -12   1  10       12.31       38.64     16.49 o 
 -11   1  10       23.13       27.74     11.31 o 
 -10   1  10        0.21        4.69      9.08 o 
  -9   1  10        2.22       -3.89      8.81 o 
  -8   1  10        0.44        7.98     12.67 o 
  -7   1  10      161.72      161.52     13.13 o 
  -6   1  10       17.38       -0.43      7.97 o 
  -5   1  10     1408.03     1335.35     40.23 o 
  -4   1  10      142.04      130.21     11.91 o 
  -3   1  10      626.00      526.44     17.72 o 
  -2   1  10      207.37      208.38     12.87 o 
  -1   1  10        1.29       10.14      6.64 o 
   0   1  10       82.65       92.61      8.59 o 
   1   1  10       92.66       83.33     10.35 o 
   2   1  10      108.39      131.85     11.98 o 
   3   1  10        0.12        0.73     17.16 o 
   4   1  10       19.22       22.43     15.19 o 
   5   1  10       43.55       10.31     15.49 o 
   6   1  10       39.56        8.49     15.78 o 
   7   1  10        7.18       12.81     16.08 o 
   8   1  10        0.40       10.00     18.76 o 
 -12   2  10        0.57        5.87     10.30 o 
 -11   2  10       10.96       12.37     15.81 o 
 -10   2  10       18.79       21.81      9.99 o 
  -9   2  10       12.98       24.76      9.84 o 
  -8   2  10        9.75       16.83      8.92 o 
  -7   2  10       15.76       17.43      8.57 o 
  -6   2  10       77.31       79.60     12.73 o 
  -5   2  10      177.37      167.80     26.83 o 
  -4   2  10     1746.76     1626.06     49.84 o 
  -3   2  10        5.16       10.84      8.42 o 
  -2   2  10      118.23      124.19     12.30 o 
  -1   2  10      962.82      891.47     21.73 o 
   0   2  10      213.33      239.17     11.27 o 
   1   2  10       14.56       13.14      6.94 o 
   2   2  10       39.54       51.80     10.19 o 
   3   2  10        7.86       14.43      8.94 o 
   4   2  10       50.29       61.83     17.08 o 
   5   2  10        2.25        5.38     14.24 o 
   6   2  10       22.36       18.51     16.56 o 
   7   2  10       16.45       24.14     17.28 o 
   8   2  10       15.44       26.05     18.44 o 
 -11   3  10       17.71       45.88     11.75 o 
 -10   3  10        0.01       18.90      9.64 o 
  -9   3  10       11.97       14.78     11.60 o 
  -8   3  10        5.20       21.20      8.94 o 
  -7   3  10       18.49        8.58      8.68 o 
  -6   3  10       33.22       34.29      9.63 o 
  -5   3  10      167.04      143.78     13.06 o 
  -4   3  10      113.33      123.68     12.11 o 
  -3   3  10        0.48       -7.82      8.30 o 
  -2   3  10      117.35      109.98     11.39 o 
  -1   3  10        1.31        4.31     12.69 o 
   0   3  10      283.06      324.11     14.77 o 
   1   3  10      168.44      146.38     17.77 o 
   2   3  10       16.82        5.21      8.32 o 
   3   3  10       19.37       22.05      9.19 o 
   4   3  10        1.65        1.61      9.63 o 
   5   3  10        1.67       -9.75     12.96 o 
   6   3  10        2.93        0.13     14.66 o 
   7   3  10        7.75      -15.09     15.09 o 
   8   3  10        1.35       -7.20     17.84 o 
 -11   4  10       14.51       29.25     11.50 o 
 -10   4  10       14.18       42.05     11.16 o 
  -9   4  10       74.00       68.84     11.63 o 
  -8   4  10       19.83       26.90      9.89 o 
  -7   4  10      115.17       95.21     11.95 o 
  -6   4  10        0.11       -4.82      8.37 o 
  -5   4  10        0.38       -4.13      8.68 o 
  -4   4  10        0.28       -6.95     14.63 o 
  -3   4  10      181.44      189.17     13.32 o 
  -2   4  10        7.32       10.56      8.37 o 
  -1   4  10        0.40        4.21      8.56 o 
   0   4  10      190.83      205.86     13.11 o 
   1   4  10        3.68       -8.43     12.47 o 
   2   4  10        0.01       -0.53     12.25 o 
   3   4  10       10.73       26.51     13.71 o 
   4   4  10       69.98       87.06     12.24 o 
   5   4  10       55.44       41.84     16.58 o 
   6   4  10        8.79        1.77     15.46 o 
   7   4  10        1.93        5.82     16.13 o 
 -11   5  10        0.05       15.56     11.17 o 
 -10   5  10      116.26      124.46     25.31 o 
  -9   5  10        3.85        5.82     11.43 o 
  -8   5  10       28.17       49.55     10.54 o 
  -7   5  10       12.39       21.63      9.24 o 
  -6   5  10        2.17        4.70     21.26 o 
  -5   5  10      169.80      153.43     20.38 o 
  -4   5  10       31.51       29.44      9.98 o 
  -3   5  10       93.77       94.75     11.51 o 
  -2   5  10       66.24       60.15     10.26 o 
  -1   5  10        0.66        1.36      7.69 o 
   0   5  10       11.69       26.53     12.22 o 
   1   5  10       10.08        7.28     12.65 o 
   2   5  10        9.82        4.01     14.59 o 
   3   5  10        3.20        9.89     13.63 o 
   4   5  10       42.98       58.23     17.89 o 
   6   5  10       30.58        2.81     16.23 o 
   7   5  10       15.37       22.59     17.83 o 
 -10   6  10        0.87       13.69     10.11 o 
  -9   6  10      222.64      196.57     16.19 o 
  -8   6  10       15.23       19.14     10.18 o 
  -7   6  10       13.14       12.94     14.46 o 
  -6   6  10        0.93        5.25      9.21 o 
  -5   6  10      105.46      120.48     12.56 o 
  -4   6  10       74.29       78.08     11.17 o 
  -3   6  10        0.38        0.86      8.44 o 
  -2   6  10       65.64       59.61     10.35 o 
  -1   6  10       72.38       85.15     16.05 o 
   0   6  10        0.03       -1.14     12.94 o 
   1   6  10       98.68      103.76     19.21 o 
   2   6  10       28.84       44.18     17.41 o 
   3   6  10       28.73       33.53     16.07 o 
   4   6  10       13.56       40.63     16.46 o 
   5   6  10       57.64       46.43     20.22 o 
 -10   7  10       55.38       73.88     13.81 o 
  -9   7  10       15.42       26.99     10.57 o 
  -8   7  10      227.56      233.95     16.64 o 
  -7   7  10      155.35      152.23     15.92 o 
  -6   7  10       53.54       53.09     10.83 o 
  -5   7  10        2.40       13.21      9.29 o 
  -4   7  10       62.09       83.09     11.59 o 
  -3   7  10       82.11       62.46     11.74 o 
  -2   7  10       27.39       27.85      9.74 o 
  -1   7  10       61.86       99.21     18.41 o 
   0   7  10       81.51       80.70     17.31 o 
   1   7  10        0.04        4.29     14.99 o 
   2   7  10       37.93       51.06     17.10 o 
   3   7  10       30.15       24.02     17.72 o 
   4   7  10       28.20       44.12     19.66 o 
   5   7  10        7.95       30.05     19.68 o 
  -9   8  10        5.03       32.58     17.37 o 
  -8   8  10       81.65       69.41     17.50 o 
  -7   8  10       44.39       54.29     16.78 o 
  -6   8  10       84.30       79.44     11.67 o 
  -5   8  10        5.21        7.13      9.93 o 
  -4   8  10       40.11       66.30     24.20 o 
  -3   8  10       19.28       33.17     10.24 o 
  -2   8  10       50.67       74.06     17.47 o 
  -1   8  10        0.88       -2.08     13.64 o 
   0   8  10       55.78       51.00     16.75 o 
   1   8  10        6.26       13.61     15.43 o 
   2   8  10       19.62       37.37     18.93 o 
   3   8  10       47.05       69.23     19.22 o 
   4   8  10        2.95       35.46     20.85 o 
   5   8  10       12.62        2.84     19.18 o 
  -9   9  10       37.19       44.69     17.09 o 
  -8   9  10        9.47       21.74     16.48 o 
  -7   9  10       41.33       44.51     18.02 o 
  -6   9  10        0.03        5.40     15.12 o 
  -5   9  10       36.64       50.89     10.71 o 
  -4   9  10        1.31       12.27      8.73 o 
  -3   9  10       41.60       61.17     16.55 o 
  -2   9  10       17.82       21.60     14.29 o 
  -1   9  10       10.86       54.71     16.32 o 
   0   9  10        0.00       18.09     14.97 o 
   1   9  10        0.33        1.21     15.59 o 
   2   9  10       24.53       24.77     19.28 o 
   3   9  10       13.10       41.41     20.97 o 
   4   9  10        0.21       25.93     21.05 o 
  -8  10  10       30.05       47.97     18.22 o 
  -7  10  10        0.45       16.19     17.09 o 
  -6  10  10        8.66       16.32     16.54 o 
  -5  10  10       17.63       21.03      9.49 o 
  -4  10  10        0.42       17.04     14.41 o 
  -3  10  10        9.80        9.74     14.47 o 
  -2  10  10        0.14       20.12     14.45 o 
  -1  10  10       55.47       51.87     17.32 o 
   0  10  10       10.81       33.72     18.06 o 
   1  10  10        3.53       33.28     17.72 o 
   2  10  10        2.81       -3.72     18.58 o 
   3  10  10        1.65       -8.92     19.01 o 
  -6  11  10       11.50       23.46     16.54 o 
  -5  11  10        2.17       24.46     15.89 o 
  -4  11  10       27.30       44.19     17.15 o 
  -3  11  10        6.80       24.74     16.39 o 
  -2  11  10        0.58       17.39     15.99 o 
  -1  11  10       27.12       26.13     16.60 o 
   0  11  10       17.15       31.40     17.58 o 
   1  11  10        1.19       -9.79     16.31 o 
  -2 -15  11       22.41       14.93     14.53 o 
  -1 -15  11        3.19       41.12     16.29 o 
   0 -15  11       10.17       17.92     16.08 o 
   1 -15  11        1.12        5.43     15.35 o 
  -3 -14  11        3.28        2.42     14.50 o 
  -2 -14  11        7.01       26.57     15.40 o 
  -1 -14  11       13.44        0.28     13.96 o 
   0 -14  11       12.25       22.84     16.00 o 
   1 -14  11       15.37       31.31     15.99 o 
   2 -14  11        2.35       28.11     16.49 o 
  -7 -13  11        1.09        2.88     17.91 o 
  -6 -13  11       19.59       36.51     19.28 o 
  -4 -13  11       11.58       -5.21     14.10 o 
  -3 -13  11        9.39       14.34     14.48 o 
  -2 -13  11        1.13        7.40     14.18 o 
  -1 -13  11        3.47       19.43     15.58 o 
   0 -13  11        8.23       10.23     13.85 o 
   1 -13  11       47.47       65.46     17.58 o 
   2 -13  11        0.20       -3.29     13.55 o 
   3 -13  11        2.45       22.09     15.56 o 
   4 -13  11        0.44       35.54     16.15 o 
  -7 -12  11        0.22       -1.66     16.89 o 
  -6 -12  11        0.89      -13.98     13.98 o 
  -5 -12  11        2.95      -13.54     13.54 o 
  -4 -12  11       40.43       53.82     17.04 o 
  -3 -12  11        0.66        0.08     13.53 o 
  -2 -12  11        8.70        1.71     13.69 o 
  -1 -12  11        3.81       -2.90     13.75 o 
   0 -12  11        1.82       -1.92     14.37 o 
   1 -12  11       22.47       31.90     15.51 o 
   2 -12  11       20.57        6.58     14.89 o 
   3 -12  11       10.86        5.16     13.81 o 
   4 -12  11        1.79       -5.42     13.22 o 
   5 -12  11        2.93       -0.70     14.41 o 
  -8 -11  11        0.17       10.13     17.50 o 
  -7 -11  11        1.22       12.45     16.01 o 
  -6 -11  11       11.00       18.05     14.26 o 
  -5 -11  11        1.71        6.23     19.57 o 
  -4 -11  11       64.84       79.39     11.63 o 
  -3 -11  11        3.85        6.35     14.54 o 
  -2 -11  11        2.70        2.31     13.80 o 
  -1 -11  11       11.04       -7.99     13.22 o 
   0 -11  11       31.37       52.52     17.48 o 
   1 -11  11        2.13       -1.32     13.53 o 
   2 -11  11        2.34        5.71     12.77 o 
   3 -11  11       45.38       81.27     18.46 o 
   4 -11  11        5.31       16.98     14.99 o 
   5 -11  11        1.67       23.84     16.51 o 
   6 -11  11       20.32        9.34     11.88 o 
  -9 -10  11       27.76       45.68     19.03 o 
  -8 -10  11        0.10       15.88     16.69 o 
  -7 -10  11        7.59       27.11     15.73 o 
  -6 -10  11        5.44       17.64     10.83 o 
  -5 -10  11       65.25       85.46     12.04 o 
  -4 -10  11        5.23       15.19      9.69 o 
  -3 -10  11      125.07      125.15     19.80 o 
  -2 -10  11        9.46      -10.83     13.77 o 
  -1 -10  11        3.88        1.11     14.89 o 
   0 -10  11        3.70        5.47     13.98 o 
   1 -10  11        4.01       21.39     14.78 o 
   2 -10  11        4.87        4.94     13.51 o 
   3 -10  11        2.05       -7.95     12.77 o 
   4 -10  11        4.36        0.20     13.25 o 
   5 -10  11       32.74       42.37     13.05 o 
   6 -10  11        0.25        7.22     11.81 o 
  -9  -9  11        0.74       27.76     16.17 o 
  -8  -9  11        0.00       44.17     17.17 o 
  -7  -9  11        0.01       16.16     13.91 o 
  -6  -9  11        7.08       -5.51      9.07 o 
  -5  -9  11       31.26       46.64     10.64 o 
  -4  -9  11      154.44      149.54     13.16 o 
  -3  -9  11       28.10       44.66      9.43 o 
  -2  -9  11       82.71       59.83     17.11 o 
  -1  -9  11       61.60       80.32     17.42 o 
   0  -9  11      179.94      245.55     23.85 o 
   1  -9  11      187.86      165.38     20.12 o 
   2  -9  11        5.15        9.54     14.18 o 
   3  -9  11        7.80        6.50     13.12 o 
   4  -9  11        0.24       -5.19     20.18 o 
   5  -9  11        1.09       -3.98      9.60 o 
   6  -9  11        3.24       27.56     12.18 o 
   7  -9  11        0.00      -12.11     24.65 o 
 -10  -8  11        0.36       24.08     17.59 o 
  -9  -8  11        7.41       42.43     17.92 o 
  -8  -8  11        7.54       34.04     15.56 o 
  -7  -8  11        0.00        5.06     15.79 o 
  -6  -8  11       32.28       49.33     17.34 o 
  -5  -8  11      330.52      314.03     24.45 o 
  -4  -8  11        0.55       -1.29     14.43 o 
  -3  -8  11       40.11       51.07     10.35 o 
  -2  -8  11        5.34       -9.25     13.67 o 
  -1  -8  11       15.09        2.92     14.26 o 
   0  -8  11       18.43       47.67     15.82 o 
   1  -8  11      593.58      623.97     30.52 o 
   2  -8  11      143.47      115.73     18.42 o 
   3  -8  11       20.72       15.61     10.78 o 
   4  -8  11        8.47        8.63     12.08 o 
   5  -8  11       31.47       33.31     20.83 o 
   6  -8  11       17.33       26.20     11.22 o 
   7  -8  11       10.02       -4.81     18.72 o 
 -10  -7  11        2.62       -1.95     13.97 o 
  -9  -7  11        3.94       40.43     15.89 o 
  -8  -7  11       10.53       -1.85     14.93 o 
  -7  -7  11       12.01       15.50     10.44 o 
  -6  -7  11        0.72       -8.43      8.43 o 
  -5  -7  11      148.55      158.35     16.98 o 
  -4  -7  11      196.42      182.39     26.26 o 
  -3  -7  11       21.77       18.36     11.43 o 
  -2  -7  11        0.00       -7.86      7.86 o 
  -1  -7  11       53.74       28.27     15.38 o 
   0  -7  11        8.07       24.45     14.58 o 
   1  -7  11      133.83      113.87     18.78 o 
   2  -7  11       42.98       39.27     11.43 o 
   3  -7  11        0.00       -2.62      9.99 o 
   4  -7  11       17.64       31.32     10.61 o 
   5  -7  11       12.66       17.98     10.71 o 
   6  -7  11       27.13       32.31     11.07 o 
   7  -7  11        0.56      -14.73     16.35 o 
  -8  -6  11        4.28      -10.37     13.96 o 
  -7  -6  11       10.66        0.54     10.05 o 
  -6  -6  11        0.03       -7.01      8.82 o 
  -5  -6  11       12.58       19.41     22.75 o 
  -4  -6  11       74.51       57.61     10.49 o 
  -3  -6  11        0.38       -8.12      8.12 o 
  -2  -6  11      129.70      119.89     11.93 o 
  -1  -6  11       19.99       47.99     16.20 o 
   0  -6  11       60.80       99.86     17.69 o 
   1  -6  11       10.83        6.05     16.31 o 
   2  -6  11        0.64       -5.10      8.90 o 
   3  -6  11       49.90       33.40     10.94 o 
   4  -6  11        2.60        8.50     13.81 o 
   5  -6  11        0.42       -8.36      8.36 o 
   6  -6  11        5.05      -15.12     15.12 o 
   7  -6  11       42.70       25.67     19.14 o 
 -10  -5  11       42.68       54.87     18.47 o 
  -9  -5  11       63.21       56.62     12.23 o 
  -8  -5  11       69.66       65.88     11.92 o 
  -7  -5  11        8.75       14.97     10.06 o 
  -6  -5  11        0.24       -7.85      8.74 o 
  -5  -5  11       34.63       36.53     10.28 o 
  -4  -5  11       46.58       52.35     14.28 o 
  -3  -5  11       96.45      104.31     18.16 o 
  -2  -5  11      181.35      208.31     13.43 o 
  -1  -5  11       16.04       14.18      8.76 o 
   1  -5  11       13.38       17.88     20.46 o 
   2  -5  11        8.42        8.26     10.79 o 
   3  -5  11       77.17       82.25     14.28 o 
   4  -5  11       33.32       10.50     15.43 o 
   5  -5  11        0.50        2.44      9.10 o 
   6  -5  11        1.69        4.37     15.70 o 
   7  -5  11       20.80        5.56     17.74 o 
   8  -5  11        7.92       -2.47     19.15 o 
 -11  -4  11        0.10      -15.58     15.58 o 
 -10  -4  11        4.78       -3.18     10.23 o 
  -9  -4  11       29.37       28.13     10.96 o 
  -8  -4  11       46.82       52.41     16.24 o 
  -7  -4  11        9.50       -7.85      8.52 o 
  -6  -4  11        0.09       -0.24      9.06 o 
  -5  -4  11        9.87        9.68      9.48 o 
  -4  -4  11        6.07       16.73      9.21 o 
  -3  -4  11       57.15       40.31      9.88 o 
  -2  -4  11       12.31       19.62      9.17 o 
  -1  -4  11      116.25      108.47     11.14 o 
   0  -4  11       42.18       45.93     16.88 o 
   1  -4  11      113.30      130.40     16.61 o 
   2  -4  11       27.11       28.54     10.72 o 
   3  -4  11       31.47       28.35     12.23 o 
   4  -4  11       97.01       96.63     12.71 o 
   5  -4  11        5.64        0.14     15.34 o 
   6  -4  11        7.27        4.33     16.29 o 
   7  -4  11       17.15        8.60     18.02 o 
   8  -4  11       30.96       52.96     20.85 o 
 -11  -3  11        1.66      -15.52     15.52 o 
 -10  -3  11        0.42       -9.23      9.23 o 
  -9  -3  11        1.56        9.50      9.83 o 
  -8  -3  11       96.65       95.07     12.64 o 
  -7  -3  11       12.84        5.80      9.27 o 
  -6  -3  11      165.83      166.68     13.40 o 
  -5  -3  11        7.37        8.12      8.95 o 
  -4  -3  11      169.25      182.36     20.12 o 
  -3  -3  11       10.46       19.91      8.99 o 
  -2  -3  11      308.42      298.97     14.89 o 
  -1  -3  11        2.74       -4.78      7.60 o 
   0  -3  11      241.64      271.53     11.85 o 
   1  -3  11       80.10       82.81     12.26 o 
   2  -3  11      164.18      178.72     24.55 o 
   3  -3  11       24.44       36.90     10.65 o 
   4  -3  11        9.82       21.97      9.50 o 
   5  -3  11       94.70       85.13     19.78 o 
   6  -3  11       22.11       16.50     15.92 o 
   7  -3  11        6.94        1.38     16.83 o 
   8  -3  11        1.48      -11.49     17.73 o 
 -11  -2  11       20.00       10.38     11.82 o 
 -10  -2  11        5.12       -1.91      9.98 o 
  -9  -2  11        0.25       -3.17     22.55 o 
  -8  -2  11        1.70       -8.36      8.36 o 
  -7  -2  11      248.21      250.72     16.12 o 
  -6  -2  11       98.79       98.08     11.81 o 
  -5  -2  11       39.24       24.91      9.58 o 
  -4  -2  11      220.51      206.54     13.71 o 
  -3  -2  11      588.91      511.40     17.79 o 
  -2  -2  11      306.01      282.32     14.70 o 
  -1  -2  11       23.75       20.87      8.82 o 
   0  -2  11      489.46      561.68     19.29 o 
   1  -2  11       37.37       26.80      7.33 o 
   2  -2  11      116.26      136.79     12.92 o 
   3  -2  11       24.37       19.39     10.01 o 
   4  -2  11       13.53       -1.87     14.29 o 
   5  -2  11       35.49       44.33     16.42 o 
   6  -2  11        5.06       -0.83     15.64 o 
   7  -2  11        7.20        9.73     17.25 o 
   8  -2  11       19.89       -6.91     18.36 o 
 -11  -1  11       33.24       53.04     14.00 o 
 -10  -1  11        0.26        0.36      9.54 o 
  -9  -1  11        1.14        4.26      9.30 o 
  -8  -1  11       64.66       80.37     12.09 o 
  -7  -1  11        5.38       -3.62      8.41 o 
  -6  -1  11      450.50      417.24     17.39 o 
  -5  -1  11      112.73      112.88     12.33 o 
  -4  -1  11        2.54       -3.53      8.52 o 
  -3  -1  11      117.96      110.15     11.63 o 
  -2  -1  11       26.25       26.17     17.85 o 
  -1  -1  11      117.10      115.23     11.80 o 
   0  -1  11       46.35       61.82      8.45 o 
   1  -1  11      170.87      138.14      9.90 o 
   2  -1  11      158.60      154.63     12.83 o 
   3  -1  11       20.14       20.54     13.99 o 
   4  -1  11       10.12       19.04     15.48 o 
   5  -1  11        1.69       -2.66     14.15 o 
   6  -1  11       27.62       26.12     16.50 o 
   7  -1  11        1.48       -8.16     15.79 o 
   8  -1  11       19.55        2.17     18.99 o 
 -11   0  11       74.17       62.67     13.12 o 
 -10   0  11        3.50       12.07     10.45 o 
  -9   0  11        4.08       -5.35      9.18 o 
  -8   0  11       24.21       19.82      9.81 o 
  -7   0  11      140.16      145.46     13.40 o 
  -6   0  11      583.32      538.55     22.58 o 
  -5   0  11      175.44      149.90     13.02 o 
  -4   0  11       12.72       11.88      9.42 o 
  -3   0  11       50.25       57.77     10.60 o 
  -2   0  11       27.50       18.40      9.52 o 
  -1   0  11        2.82        8.19      7.23 o 
   0   0  11       21.74       17.92      7.56 o 
   1   0  11        5.59        6.90      7.09 o 
   2   0  11       37.34       36.17      7.60 o 
   3   0  11       75.45       62.26     16.26 o 
   4   0  11        4.48      -11.33     13.23 o 
   5   0  11        3.00        1.38     14.70 o 
   6   0  11        8.25       -7.86     15.43 o 
   7   0  11        9.02       12.41     17.41 o 
 -11   1  11        4.85       18.02     11.11 o 
 -10   1  11       14.16       34.26     16.42 o 
  -9   1  11       18.32       31.00     11.01 o 
  -8   1  11        0.95       10.70     11.27 o 
  -7   1  11      131.92      109.41     17.49 o 
  -6   1  11       62.85       63.05     21.94 o 
  -5   1  11      497.08      494.55     18.72 o 
  -4   1  11       83.32       85.07     11.26 o 
  -3   1  11      286.59      283.00     15.26 o 
  -2   1  11      591.95      544.21     18.32 o 
  -1   1  11        9.77       18.38      9.47 o 
   0   1  11       23.69       24.54      7.45 o 
   1   1  11        0.33       -4.10      6.79 o 
   2   1  11        1.77      -10.63     10.63 o 
   3   1  11       52.77       12.94     13.87 o 
   4   1  11        0.90      -12.82     12.82 o 
   5   1  11        0.43      -13.24     13.24 o 
   6   1  11       11.46        1.74     15.55 o 
   7   1  11        1.92      -15.55     15.55 o 
 -11   2  11       40.30       43.81     12.81 o 
 -10   2  11        0.78       -0.27      9.48 o 
  -9   2  11       16.65       33.02     10.43 o 
  -8   2  11       24.20       43.19     15.02 o 
  -7   2  11        2.52        5.00      8.49 o 
  -6   2  11      112.26      120.01     12.56 o 
  -5   2  11      685.96      658.25     21.15 o 
  -4   2  11       14.68       11.62      9.01 o 
  -3   2  11      606.78      548.30     32.32 o 
  -2   2  11        1.55        3.73      8.27 o 
  -1   2  11      367.49      332.92     15.01 o 
   0   2  11        4.71       -6.48      8.06 o 
   1   2  11       20.51       25.29      8.91 o 
   2   2  11       12.48       10.88      8.98 o 
   3   2  11       44.18       57.14     10.79 o 
   4   2  11        0.94      -12.81     12.81 o 
   5   2  11        3.37        4.93     14.36 o 
   6   2  11       30.35       20.96     17.24 o 
   7   2  11        0.25      -13.16     18.46 o 
 -11   3  11       29.01       50.05     12.40 o 
 -10   3  11        6.59       12.33     10.13 o 
  -9   3  11       26.30       36.76     10.36 o 
  -8   3  11       18.64       24.27     10.08 o 
  -7   3  11       71.11       64.12     11.53 o 
  -6   3  11      124.53       94.30     17.65 o 
  -5   3  11       34.20       28.63      9.63 o 
  -4   3  11      242.32      216.23     14.64 o 
  -3   3  11      102.45      108.81     12.05 o 
  -2   3  11      203.62      213.49     13.60 o 
  -1   3  11      164.64      150.63     12.75 o 
   0   3  11        7.91       20.44     15.16 o 
   1   3  11        4.04       19.23     12.42 o 
   2   3  11       32.71       26.86     14.07 o 
   3   3  11        5.82        1.34      8.89 o 
   4   3  11        9.66       -5.70     15.00 o 
   5   3  11        0.03        7.09     15.65 o 
   6   3  11        0.65      -15.29     15.29 o 
   7   3  11        2.76      -16.63     16.63 o 
 -11   4  11        6.83       22.42     11.46 o 
 -10   4  11        2.01        5.70     14.11 o 
  -9   4  11       35.44       53.05     11.83 o 
  -8   4  11        1.49        7.36      9.06 o 
  -7   4  11      198.24      209.81     15.43 o 
  -6   4  11        3.70       10.27     13.12 o 
  -5   4  11      355.93      354.98     21.42 o 
  -4   4  11        1.01       11.49      9.22 o 
  -3   4  11        3.88       12.59      8.97 o 
  -2   4  11       90.67       94.11     11.03 o 
  -1   4  11       14.18        8.71      8.80 o 
   0   4  11       32.32       35.79     13.91 o 
   1   4  11        1.39       14.44     13.94 o 
   2   4  11       22.40       31.58     15.28 o 
   3   4  11        0.84        7.90     13.20 o 
   6   4  11       17.34      -11.33     16.55 o 
 -10   5  11        1.48       21.42     11.71 o 
  -9   5  11       72.66       97.33     13.28 o 
  -8   5  11        5.65        8.38      9.23 o 
  -7   5  11       13.16       15.94      9.41 o 
  -6   5  11       27.72       23.85      9.76 o 
  -5   5  11       29.51       51.78     14.98 o 
  -4   5  11       11.70       11.56      8.58 o 
  -3   5  11      119.90      145.77     13.75 o 
  -2   5  11        5.89        7.27      8.52 o 
  -1   5  11       67.88       51.22     15.41 o 
   0   5  11       10.56       17.49     13.20 o 
   1   5  11        0.29        1.95     13.01 o 
   2   5  11        9.89       -1.42     12.87 o 
   3   5  11        3.73       27.08     15.97 o 
   4   5  11        1.02       13.40     15.38 o 
 -10   6  11        0.14       15.65     15.32 o 
  -9   6  11       42.64       70.15     33.06 o 
  -8   6  11       42.66       47.78     11.71 o 
  -7   6  11        2.38       14.53      9.47 o 
  -6   6  11        6.89       23.18     10.17 o 
  -5   6  11        0.07       10.10      8.96 o 
  -4   6  11        1.64       -0.89      8.71 o 
  -3   6  11       45.43       75.01     10.86 o 
  -2   6  11       35.70       30.03      9.70 o 
  -1   6  11        0.93       13.68     12.56 o 
   0   6  11       12.86       29.00     14.42 o 
   1   6  11       14.17        9.12     15.02 o 
   2   6  11        0.01       22.81     14.97 o 
   3   6  11        0.11       27.15     16.75 o 
   4   6  11        4.30      -14.34     14.34 o 
  -9   7  11       11.32       13.23     25.85 o 
  -8   7  11        0.85       19.36     10.30 o 
  -7   7  11      120.64      129.15     14.20 o 
  -6   7  11        3.00       26.36     12.95 o 
  -5   7  11       58.92       61.99     11.58 o 
  -4   7  11       19.24       24.68      9.73 o 
  -3   7  11        0.38        0.92      8.63 o 
  -2   7  11       14.50       49.97     15.64 o 
  -1   7  11       58.31       70.55     17.11 o 
   0   7  11        8.29       12.54     14.08 o 
   1   7  11       33.85       35.03     15.95 o 
   2   7  11       48.13       53.36     17.47 o 
   3   7  11        0.02        3.35     16.16 o 
   4   7  11        2.34       25.97     19.79 o 
   5   7  11        0.28       17.28     17.78 o 
  -9   8  11        8.89       29.15     16.79 o 
  -8   8  11       36.36       66.34     13.01 o 
  -7   8  11       31.32       46.72     11.90 o 
  -6   8  11       37.75       32.00     10.44 o 
  -5   8  11       22.30       47.21     19.68 o 
  -4   8  11      105.57      114.03     13.05 o 
  -3   8  11       52.37       55.09     17.04 o 
  -2   8  11        0.06        9.37     13.00 o 
  -1   8  11       15.12        4.23     14.11 o 
   0   8  11        1.03       -1.50     14.55 o 
   1   8  11        9.00       22.41     16.26 o 
   2   8  11        1.12       21.65     16.35 o 
   3   8  11        0.09       -5.28     16.55 o 
   4   8  11        0.16        1.23     17.31 o 
  -8   9  11        0.53       10.92     15.26 o 
  -7   9  11       13.41       29.21     10.72 o 
  -6   9  11       52.92       50.60     12.01 o 
  -5   9  11        9.73       36.13     13.05 o 
  -4   9  11      109.61       90.67     12.76 o 
  -3   9  11       39.63       56.41     17.55 o 
  -2   9  11       34.50       37.30     16.23 o 
  -1   9  11        3.42        3.07     15.87 o 
   0   9  11        1.26       17.81     17.34 o 
   1   9  11        4.70       48.16     18.53 o 
   2   9  11        0.13        7.57     18.70 o 
   3   9  11        1.82      -17.91     17.91 o 
  -6  10  11        0.22       25.74     10.98 o 
  -5  10  11       36.76       59.75     12.23 o 
  -4  10  11       11.09       17.43     15.87 o 
  -3  10  11       83.78      105.00     21.06 o 
  -2  10  11        0.83       10.94     16.54 o 
  -1  10  11       20.16       26.33     16.11 o 
   0  10  11        2.48       -2.04     17.32 o 
   1  10  11        0.04       -9.52     16.61 o 
  -3 -14  12       18.50       24.41     17.12 o 
  -2 -14  12        5.62       19.42     16.90 o 
  -1 -14  12        1.88       -1.96     14.34 o 
   0 -14  12       28.36       12.91     15.60 o 
   1 -14  12        0.23       -0.45     14.51 o 
  -6 -13  12        0.45       10.16     17.37 o 
  -4 -13  12        0.75       -4.62     14.87 o 
  -3 -13  12        9.27       16.47     16.45 o 
  -2 -13  12        0.05       -9.57     13.97 o 
  -1 -13  12        5.05       20.11     15.92 o 
   0 -13  12       12.91       33.39     16.66 o 
   1 -13  12        1.76        0.05     14.45 o 
   2 -13  12       10.37       31.83     16.54 o 
   3 -13  12        1.47        7.34     14.82 o 
  -7 -12  12        3.77       26.70     16.08 o 
  -6 -12  12        0.72        7.89     15.74 o 
  -5 -12  12        2.28       -3.31     15.94 o 
  -4 -12  12        2.17       -6.62     15.27 o 
  -3 -12  12       15.79       19.55     16.28 o 
  -2 -12  12       11.56       21.90     16.17 o 
  -1 -12  12       17.98       47.47     17.25 o 
   0 -12  12        0.20      -12.88     12.88 o 
   1 -12  12       47.95       45.47     16.99 o 
   2 -12  12        9.86       29.84     15.89 o 
   3 -12  12       31.06       18.39     16.02 o 
   4 -12  12        0.39       11.28     16.38 o 
  -8 -11  12        0.68       34.22     18.02 o 
  -7 -11  12        2.73        8.31     15.92 o 
  -6 -11  12        0.11       -4.29     13.81 o 
  -5 -11  12       13.92       21.00     11.87 o 
  -4 -11  12        0.43       -8.55     14.40 o 
  -3 -11  12       10.64       15.83     16.59 o 
  -2 -11  12        0.86        0.70     14.76 o 
  -1 -11  12        0.12      -13.57     13.57 o 
   0 -11  12       14.19       31.91     15.62 o 
   1 -11  12        1.58      -11.81     13.34 o 
   2 -11  12        1.82       17.39     15.61 o 
   3 -11  12       45.02       62.36     17.43 o 
   4 -11  12       17.14       25.53     15.76 o 
   5 -11  12       14.94       32.37     16.90 o 
  -8 -10  12        5.39       36.52     18.17 o 
  -7 -10  12       23.50       44.59     17.27 o 
  -6 -10  12        6.27        2.82      9.89 o 
  -5 -10  12        0.16       14.00      9.47 o 
  -4 -10  12       29.89       46.29     17.57 o 
  -3 -10  12        0.92       -1.70     15.78 o 
  -2 -10  12        1.26        0.14     15.87 o 
  -1 -10  12        3.55       13.33     13.71 o 
   0 -10  12        2.33       -9.70     13.77 o 
   1 -10  12       48.73       35.86     16.56 o 
   2 -10  12        0.02       -2.29     13.46 o 
   3 -10  12        8.84       15.59     14.99 o 
   4 -10  12        3.13       21.24     14.89 o 
   5 -10  12        1.60       -6.96     11.80 o 
   6 -10  12        0.01       -4.21     13.67 o 
  -9  -9  12        0.01      -14.48     14.87 o 
  -8  -9  12        5.95       55.89     17.47 o 
  -7  -9  12        4.31       10.95     10.45 o 
  -6  -9  12       12.45       26.46     10.17 o 
  -5  -9  12       27.09       48.11     24.99 o 
  -4  -9  12       54.55       81.69     19.86 o 
  -3  -9  12       83.52      110.85     20.51 o 
  -2  -9  12        4.54       -2.63     13.41 o 
  -1  -9  12       70.74       84.00     18.99 o 
   0  -9  12        0.24       -7.10     12.88 o 
   1  -9  12        0.34      -12.63     12.63 o 
   2  -9  12       12.93       15.67     14.91 o 
   3  -9  12       15.14       25.16     15.97 o 
   4  -9  12       27.50       50.23     12.65 o 
   5  -9  12        0.01        7.67     10.82 o 
   6  -9  12        6.43       -2.28     11.92 o 
  -9  -8  12        0.25       40.98     17.22 o 
  -8  -8  12       13.80       77.02     17.55 o 
  -7  -8  12        4.21        7.01     15.87 o 
  -6  -8  12       42.80       47.17     17.00 o 
  -5  -8  12        0.00        0.43     10.24 o 
  -4  -8  12      100.55      142.01     14.14 o 
  -3  -8  12        7.48        7.65      9.50 o 
  -2  -8  12       16.72        7.63     14.23 o 
  -1  -8  12       30.89       36.50     16.13 o 
   0  -8  12       17.96       29.83     16.71 o 
   1  -8  12        0.01       -1.63     13.35 o 
   2  -8  12        0.12        6.02     14.17 o 
   3  -8  12      109.03      108.83     16.96 o 
   4  -8  12        0.42        7.00     10.26 o 
   5  -8  12        8.34       -8.30      9.93 o 
   6  -8  12        1.41        4.13     13.99 o 
  -8  -7  12        0.76      -13.69     13.69 o 
  -7  -7  12        3.60        3.16     10.24 o 
  -6  -7  12       58.84       49.54     11.57 o 
  -5  -7  12      233.01      246.33     16.80 o 
  -4  -7  12        0.36       -0.95      9.09 o 
  -3  -7  12        4.30       -0.87      8.92 o 
  -2  -7  12        0.87       10.76     14.69 o 
  -1  -7  12       26.95       48.61     16.24 o 
   0  -7  12       11.32        0.12     14.36 o 
   1  -7  12       56.84       54.74     16.23 o 
   2  -7  12        1.37       -1.70     10.48 o 
   3  -7  12       25.91       26.89     10.84 o 
   4  -7  12       33.88       32.40     11.44 o 
   5  -7  12        8.66        8.59     10.69 o 
   6  -7  12        5.65       16.74     18.96 o 
  -9  -6  12       13.02       13.00     12.14 o 
  -8  -6  12        0.01      -10.58     10.58 o 
  -7  -6  12        4.84        0.93     10.87 o 
  -6  -6  12        2.08      -13.75     13.75 o 
  -5  -6  12        3.58       -2.99      9.63 o 
  -4  -6  12        6.79        2.22     11.99 o 
  -3  -6  12        6.05       15.56     16.03 o 
  -2  -6  12       22.07       20.33     13.49 o 
  -1  -6  12      148.28      157.59     20.50 o 
   0  -6  12       21.85       30.07     15.04 o 
   1  -6  12      116.07      128.57     19.21 o 
   2  -6  12      180.95      201.71     19.75 o 
   3  -6  12        0.07       -3.13     11.58 o 
   4  -6  12        0.04       -1.86      9.88 o 
   5  -6  12        2.64       -5.91      9.93 o 
   6  -6  12       17.32       24.46     17.63 o 
   7  -6  12        2.37      -12.01     17.77 o 
 -10  -5  12       11.37       31.94     17.92 o 
  -9  -5  12       12.17      -10.01     10.01 o 
  -8  -5  12       41.58       41.94     11.60 o 
  -7  -5  12       28.97       38.17     11.69 o 
  -6  -5  12        7.79        9.43      9.81 o 
  -5  -5  12        2.48       -2.10     10.50 o 
  -4  -5  12        7.55        2.02      8.93 o 
  -3  -5  12       51.98       42.41     16.17 o 
  -2  -5  12      131.68      139.43     17.73 o 
  -1  -5  12       25.32       22.44     16.13 o 
   0  -5  12       92.50      105.08     18.15 o 
   1  -5  12        7.04       19.58     10.74 o 
   2  -5  12      548.93      438.39     28.53 o 
   3  -5  12       93.17       85.32     19.36 o 
   4  -5  12        1.03       -4.48      9.33 o 
   5  -5  12        1.00      -14.63     14.63 o 
   6  -5  12        2.88      -13.73     15.63 o 
   7  -5  12       19.69      -14.10     17.58 o 
 -10  -4  12        0.02       -6.07     18.47 o 
  -9  -4  12        0.03        8.57     10.84 o 
  -8  -4  12       10.20        1.60     11.26 o 
  -7  -4  12        0.51       -9.14      9.14 o 
  -6  -4  12       11.16        9.76      9.58 o 
  -5  -4  12        0.79       -0.61      8.68 o 
  -4  -4  12        2.16       -8.07      8.07 o 
  -3  -4  12      208.88      149.50     12.67 o 
  -2  -4  12       40.04       42.96     19.80 o 
  -1  -4  12       21.49        4.67      8.29 o 
   0  -4  12      174.14      211.81     21.82 o 
   1  -4  12       74.53       93.88     18.54 o 
   2  -4  12       38.76       28.81     11.30 o 
   3  -4  12      139.89      151.60     14.64 o 
   4  -4  12       10.48       -9.15      9.15 o 
   5  -4  12       10.26       13.07     16.62 o 
   6  -4  12        5.12        1.06     16.75 o 
   7  -4  12        3.06        4.26     19.12 o 
 -11  -3  12       11.57       -9.96     11.10 o 
 -10  -3  12        0.34      -14.48     20.45 o 
  -9  -3  12       15.29       21.81     15.08 o 
  -8  -3  12       44.60       47.82     15.96 o 
  -7  -3  12       67.39       73.85     12.36 o 
  -6  -3  12       23.00       29.35     10.50 o 
  -5  -3  12        0.73       -3.03      8.49 o 
  -4  -3  12      114.89      113.16     12.06 o 
  -3  -3  12        0.27        6.23      8.88 o 
  -2  -3  12       14.22        6.63      9.04 o 
  -1  -3  12      103.41      103.30     10.94 o 
   0  -3  12       38.01       54.35     11.31 o 
   1  -3  12       66.15       70.17     12.07 o 
   2  -3  12       15.80       10.50      9.96 o 
   3  -3  12        0.01        0.63      9.45 o 
   4  -3  12       18.92        2.19     15.21 o 
   5  -3  12        5.57       21.15     16.43 o 
   6  -3  12       21.59       19.28     18.54 o 
   7  -3  12        8.37       14.08     19.99 o 
 -11  -2  12       10.99       -2.45     14.06 o 
 -10  -2  12        9.87       10.49     11.15 o 
  -9  -2  12        0.76        4.95      9.78 o 
  -8  -2  12        0.08       -4.19      9.59 o 
  -7  -2  12        1.44       -5.39      9.10 o 
  -6  -2  12       46.89       35.47     10.66 o 
  -5  -2  12       67.23       57.11     10.99 o 
  -4  -2  12      109.01      109.31     15.65 o 
  -3  -2  12        1.04       -8.11      8.11 o 
  -2  -2  12      389.33      434.11     17.26 o 
  -1  -2  12        0.64       -6.88     18.48 o 
   0  -2  12      207.25      238.30     11.87 o 
   1  -2  12        2.94        7.99      9.66 o 
   2  -2  12       46.38       52.43     11.01 o 
   3  -2  12       10.54       -7.09     14.05 o 
   4  -2  12       12.94       -1.72     14.41 o 
   5  -2  12       14.60       20.62     16.77 o 
   6  -2  12        0.16      -13.03     16.84 o 
   7  -2  12       47.35       29.62     20.90 o 
 -11  -1  12        0.15       10.12     11.30 o 
 -10  -1  12        7.01       11.92     25.81 o 
  -9  -1  12        0.21       -0.86      9.33 o 
  -8  -1  12       30.92       44.21     12.88 o 
  -7  -1  12       55.48       44.13     10.86 o 
  -6  -1  12       76.59       69.17     11.31 o 
  -5  -1  12       53.04       56.01     10.59 o 
  -4  -1  12        9.51       -0.33      9.79 o 
  -3  -1  12      105.63       87.99     11.39 o 
  -2  -1  12       19.73       25.94      9.18 o 
  -1  -1  12       83.66      116.02     11.97 o 
   0  -1  12      110.57      132.49     10.01 o 
   1  -1  12        5.82       13.59     10.23 o 
   2  -1  12       39.88       31.37     15.91 o 
   3  -1  12       12.50       18.82     16.06 o 
   4  -1  12      116.97      102.67     20.64 o 
   5  -1  12        0.07      -14.67     14.67 o 
   6  -1  12        4.62       14.43     18.38 o 
   7  -1  12       22.04       16.55     20.04 o 
 -11   0  12       10.85       27.85     12.03 o 
 -10   0  12        8.67        1.47     10.62 o 
  -9   0  12       26.37       18.90     15.35 o 
  -8   0  12       50.65       61.56     11.35 o 
  -7   0  12        1.03       -2.16      8.59 o 
  -6   0  12       60.02       53.95     10.75 o 
  -5   0  12       81.74       79.86     11.48 o 
  -4   0  12      554.99      519.44     19.15 o 
  -3   0  12        0.12       -5.09      8.33 o 
  -2   0  12        0.82       -2.46      8.48 o 
  -1   0  12       80.82       97.24     11.44 o 
   0   0  12      152.91      161.92     10.66 o 
   1   0  12        4.86        3.71      7.30 o 
   2   0  12       21.48       14.99     13.94 o 
   3   0  12       40.06       34.21     16.70 o 
   4   0  12        5.41       11.08     16.15 o 
   5   0  12       23.49        3.13     15.48 o 
   6   0  12       11.01      -16.25     16.25 o 
   7   0  12        0.76       -0.19     17.70 o 
 -11   1  12       10.62       22.35     27.51 o 
 -10   1  12        0.03        4.40     10.71 o 
  -9   1  12        7.26       -5.19      8.90 o 
  -8   1  12        0.30        5.30      9.31 o 
  -7   1  12       15.88       23.69     13.30 o 
  -6   1  12       84.63       87.18     11.77 o 
  -5   1  12       36.06       36.29     10.31 o 
  -4   1  12      491.94      426.78     17.70 o 
  -3   1  12      173.86      182.34     14.46 o 
  -2   1  12      195.74      209.17     14.25 o 
  -1   1  12        0.65       -8.16      8.16 o 
   0   1  12      116.29      143.84     12.35 o 
   1   1  12        3.00       -8.13     15.00 o 
   2   1  12       20.14       10.55     13.50 o 
   3   1  12        1.46        3.34     14.72 o 
   4   1  12       39.62       28.14     17.42 o 
   5   1  12        7.44       16.89     17.45 o 
   6   1  12       36.17        6.63     18.14 o 
   7   1  12        0.09       11.68     19.27 o 
 -11   2  12        0.49        7.81     15.93 o 
 -10   2  12       41.06       70.10     13.17 o 
  -9   2  12        1.59        8.57     18.88 o 
  -8   2  12       10.49        3.68      9.59 o 
  -7   2  12        9.44       24.52     10.46 o 
  -6   2  12       18.44       34.28     10.15 o 
  -5   2  12       17.42       18.30      9.74 o 
  -4   2  12      446.42      386.41     17.41 o 
  -3   2  12      650.69      578.05     20.15 o 
  -2   2  12       17.89       12.35      9.04 o 
  -1   2  12       80.48       92.84     15.86 o 
   0   2  12        1.37        1.42      8.29 o 
   1   2  12       33.18       52.26     14.69 o 
   2   2  12        1.37        9.58     12.77 o 
   3   2  12        1.92      -13.62     14.20 o 
   4   2  12        0.24       -2.17     15.29 o 
   5   2  12        1.44      -12.77     14.53 o 
   6   2  12        4.78        4.49     19.11 o 
 -10   3  12       62.38       69.38     19.14 o 
  -9   3  12      125.41      147.50     15.12 o 
  -8   3  12        0.25        4.65      9.31 o 
  -7   3  12       12.68       11.62      9.79 o 
  -6   3  12        3.99        3.43      8.88 o 
  -5   3  12       71.29       90.66     12.40 o 
  -4   3  12        2.19       12.40      9.61 o 
  -3   3  12      180.71      201.04     14.56 o 
  -2   3  12       94.38       96.32     11.97 o 
  -1   3  12       51.92       33.38      9.82 o 
   0   3  12       14.80       55.53     14.36 o 
   1   3  12        9.83        1.17     12.21 o 
   2   3  12        3.44       12.14     12.30 o 
   5   3  12        0.11      -16.12     16.12 o 
   6   3  12        9.72      -17.22     17.22 o 
 -10   4  12        0.35       10.55     10.49 o 
  -9   4  12      104.53      126.37     14.76 o 
  -8   4  12        4.34        3.89      9.75 o 
  -7   4  12       14.12       11.05     10.54 o 
  -6   4  12       58.11       59.99     11.66 o 
  -5   4  12       11.73       16.10     18.14 o 
  -4   4  12       32.87       16.48      9.67 o 
  -3   4  12       11.72       15.68     13.87 o 
  -2   4  12       20.44       24.75      9.56 o 
  -1   4  12       62.26       69.03     11.57 o 
   0   4  12        6.52       21.76     13.55 o 
   1   4  12       25.14       41.49     14.66 o 
   2   4  12       27.45       55.66     15.00 o 
   3   4  12        0.34       20.94     15.04 o 
 -10   5  12       12.95       40.40     17.98 o 
  -9   5  12       21.81       16.23     10.94 o 
  -8   5  12        6.30       28.40     10.74 o 
  -7   5  12       10.35        6.70      9.56 o 
  -6   5  12        2.25       -8.49      8.49 o 
  -5   5  12       68.57       58.95     11.72 o 
  -4   5  12        0.15        1.90      8.91 o 
  -3   5  12       56.02       43.93     11.11 o 
  -2   5  12        0.09       -4.70      8.40 o 
  -1   5  12       31.81       48.37     16.57 o 
   0   5  12       17.38       15.87     14.01 o 
   1   5  12        7.48       15.98     14.31 o 
   2   5  12       25.52       47.70     17.08 o 
   3   5  12       14.41       19.99     16.33 o 
  -9   6  12       13.88       21.38     10.56 o 
  -8   6  12       23.53       25.67     11.23 o 
  -7   6  12        9.98       20.31     11.07 o 
  -6   6  12       51.28       61.73     12.97 o 
  -5   6  12        1.28        6.04      9.65 o 
  -4   6  12        0.04       -5.27      9.03 o 
  -3   6  12        3.06       -0.97      9.13 o 
  -2   6  12       31.73       34.33     14.72 o 
  -1   6  12        0.42       -9.58     12.82 o 
   0   6  12       45.95       58.27     17.59 o 
   1   6  12        0.37       11.65     14.01 o 
   2   6  12       12.23        3.97     15.18 o 
   3   6  12       25.90       76.01     20.34 o 
  -8   7  12        0.15        8.16     12.69 o 
  -7   7  12       22.26       19.86     10.62 o 
  -6   7  12       11.28       34.60     11.09 o 
  -5   7  12       79.11       88.93     12.95 o 
  -4   7  12       13.21       23.70     12.63 o 
  -3   7  12        0.08       16.19     14.00 o 
  -2   7  12        3.86       33.24     15.94 o 
  -1   7  12       17.35       47.14     17.88 o 
   0   7  12       72.25      116.48     21.07 o 
   1   7  12       58.25       56.41     17.68 o 
   2   7  12       26.31       36.21     18.84 o 
   3   7  12       14.40        8.65     18.23 o 
  -8   8  12       29.69       51.25     17.76 o 
  -7   8  12       16.16       44.25     19.98 o 
  -6   8  12        1.74        7.81     10.63 o 
  -5   8  12       52.41       59.74     12.42 o 
  -4   8  12        3.88        2.41     10.44 o 
  -3   8  12       22.10       31.96     16.88 o 
  -2   8  12        0.61       -1.38     14.67 o 
  -1   8  12        4.71       21.32     15.82 o 
   0   8  12        0.83       13.03     16.27 o 
   1   8  12       80.65       71.86     19.54 o 
   2   8  12        1.01       25.25     17.71 o 
  -6   9  12       15.66       30.31     12.80 o 
  -5   9  12        8.32       16.35     10.93 o 
  -4   9  12       61.81      112.41     22.06 o 
  -3   9  12        7.76       22.43     16.42 o 
  -2   9  12       14.62       18.74     15.58 o 
  -1   9  12        0.05       32.68     17.79 o 
   0   9  12        0.21       22.32     16.91 o 
   1   9  12        3.32       22.30     17.87 o 
  -3 -14  13        2.21       32.60     16.66 o 
  -2 -14  13       12.68       -7.28     14.18 o 
  -1 -14  13        1.66        0.11     16.90 o 
  -4 -13  13        6.09       24.38     18.38 o 
  -3 -13  13        1.15       11.55     17.21 o 
  -2 -13  13        0.05       -8.34     15.25 o 
  -1 -13  13        0.08        8.22     16.31 o 
   0 -13  13        5.55       27.23     17.68 o 
   1 -13  13        2.96      -11.73     15.25 o 
  -6 -12  13        0.25        7.81     15.59 o 
  -5 -12  13        0.38      -13.15     16.39 o 
  -4 -12  13        8.65        5.39     17.49 o 
  -3 -12  13       40.71       71.67     19.12 o 
  -2 -12  13        2.32       -6.86     15.30 o 
  -1 -12  13       15.39       17.34     16.59 o 
   0 -12  13       17.16       44.03     18.22 o 
   1 -12  13        0.79       -9.46     14.14 o 
   2 -12  13       18.53       22.06     15.59 o 
   3 -12  13       28.25       49.20     18.16 o 
  -7 -11  13        0.67       -0.24     15.19 o 
  -6 -11  13        0.17        4.29     17.16 o 
  -5 -11  13        1.99      -13.64     15.93 o 
  -4 -11  13        5.54       18.46     17.65 o 
  -3 -11  13       20.98       34.61     18.01 o 
  -2 -11  13        0.43      -12.07     15.28 o 
  -1 -11  13        0.20      -15.06     15.06 o 
   0 -11  13        0.07        9.86     14.71 o 
   1 -11  13       58.71       39.49     17.55 o 
   2 -11  13        0.01        7.98     15.17 o 
   3 -11  13       41.15       48.13     19.34 o 
   4 -11  13        9.14        4.54     15.58 o 
  -8 -10  13       13.18       56.85     17.30 o 
  -7 -10  13        0.20       11.25     15.31 o 
  -6 -10  13        9.95       40.86     20.03 o 
  -5 -10  13        2.49        0.64     21.46 o 
  -4 -10  13        1.62      -10.52     15.92 o 
  -3 -10  13        0.16       -0.55     15.68 o 
  -2 -10  13        0.48       12.30     16.63 o 
  -1 -10  13        8.88       15.24     15.63 o 
   0 -10  13        5.02       12.45     16.38 o 
   1 -10  13        0.47       -8.51     14.27 o 
   2 -10  13        1.67        8.82     15.55 o 
   3 -10  13        0.03       26.44     16.29 o 
   4 -10  13       18.65       42.35     18.30 o 
   5 -10  13       19.15       47.67     17.75 o 
  -8  -9  13        9.47       24.22     15.46 o 
  -7  -9  13        1.91       12.94     26.47 o 
  -6  -9  13       15.87       17.69     22.59 o 
  -5  -9  13        2.51       -2.64     15.55 o 
  -4  -9  13       11.49        3.15     16.46 o 
  -3  -9  13        0.80        0.76     15.50 o 
  -2  -9  13       44.41       26.69     16.94 o 
  -1  -9  13       22.83       17.61     15.60 o 
   0  -9  13       15.64       17.48     15.47 o 
   1  -9  13        8.40       13.77     15.52 o 
   2  -9  13        9.88       16.74     16.01 o 
   3  -9  13       21.70       21.30     15.63 o 
   4  -9  13        0.81       10.09     12.24 o 
   5  -9  13       10.60        1.95     11.99 o 
  -9  -8  13        0.14       72.66     18.12 o 
  -8  -8  13        1.92        9.90     17.74 o 
  -7  -8  13        2.15       -7.80     16.32 o 
  -6  -8  13       19.37        5.83     12.75 o 
  -5  -8  13       32.88       37.16     22.33 o 
  -4  -8  13        3.01       -9.01      9.01 o 
  -3  -8  13        8.75       13.53     15.53 o 
  -2  -8  13        0.26       -4.64     13.96 o 
  -1  -8  13       41.04       26.85     16.98 o 
   0  -8  13       40.54       38.49     17.52 o 
   1  -8  13       28.34       29.09     16.01 o 
   2  -8  13       10.04        0.93     13.85 o 
   3  -8  13       22.38       19.97     13.68 o 
   4  -8  13        3.92       -2.43     15.25 o 
   5  -8  13        8.33       -0.21     11.77 o 
  -8  -7  13        2.78        6.00     22.81 o 
  -7  -7  13        0.34        5.11     10.97 o 
  -6  -7  13        1.18       -5.98     10.38 o 
  -5  -7  13      114.69      108.36     16.19 o 
  -4  -7  13       95.62      118.04     18.58 o 
  -3  -7  13       39.71       61.99     11.32 o 
  -2  -7  13        4.84      -14.41     14.41 o 
  -1  -7  13       18.50       16.14     16.04 o 
   0  -7  13       76.41       82.44     19.34 o 
   1  -7  13       31.39       39.63     17.84 o 
   2  -7  13        0.05        6.57     10.93 o 
   3  -7  13        4.52       13.86     11.07 o 
   4  -7  13        0.72       -0.23     11.51 o 
   5  -7  13        5.45       13.92     16.57 o 
   6  -7  13        2.90      -10.61     19.15 o 
  -9  -6  13       33.45       25.21     19.02 o 
  -8  -6  13        6.46       -4.27     11.15 o 
  -7  -6  13        1.30       -4.47     10.60 o 
  -6  -6  13       23.89       20.98     10.63 o 
  -5  -6  13        0.90       -2.99      9.73 o 
  -4  -6  13        0.07       -3.48      8.94 o 
  -3  -6  13       31.50       27.81     10.23 o 
  -2  -6  13       21.42       30.38     17.18 o 
  -1  -6  13       46.87       32.28     17.53 o 
   0  -6  13        0.03       -6.29     14.26 o 
   1  -6  13      161.11      182.36     21.92 o 
   2  -6  13        8.04       13.99     10.52 o 
   3  -6  13       32.69       27.34     11.52 o 
   4  -6  13        0.01        5.32     10.89 o 
   5  -6  13        0.04       -3.35     16.95 o 
   6  -6  13        6.05       13.41     18.91 o 
 -10  -5  13        0.26       -8.86     13.01 o 
  -9  -5  13       37.06       34.72     13.23 o 
  -8  -5  13        0.03       -4.45     10.63 o 
  -7  -5  13        6.53       24.04     11.14 o 
  -6  -5  13        0.32        6.21     10.25 o 
  -5  -5  13        0.01        3.19     10.32 o 
  -4  -5  13       33.69       22.42     10.20 o 
  -3  -5  13       11.03        9.04     11.30 o 
  -2  -5  13      113.53      108.06     16.63 o 
  -1  -5  13        6.72       31.56     16.64 o 
   0  -5  13       70.48       71.84     17.46 o 
   1  -5  13      162.95      187.72     30.57 o 
   2  -5  13       85.13       53.33     12.70 o 
   3  -5  13      161.85      187.99     16.10 o 
   4  -5  13       21.09       16.59     11.39 o 
   5  -5  13        1.80       -6.37     16.29 o 
   6  -5  13        0.09      -12.01     17.13 o 
 -10  -4  13        9.80        6.79     20.45 o 
  -9  -4  13        0.13      -10.18     10.18 o 
  -8  -4  13        3.45       -9.67     10.22 o 
  -7  -4  13        0.62        7.41     10.28 o 
  -6  -4  13       25.36       28.97     10.72 o 
  -5  -4  13        0.86       -5.53      9.14 o 
  -4  -4  13       31.27       19.02      9.87 o 
  -3  -4  13        4.82        5.80      9.33 o 
  -2  -4  13        6.58        0.90      8.19 o 
  -1  -4  13        6.37       -2.28     14.06 o 
   0  -4  13      127.08      148.83     20.29 o 
   1  -4  13        3.72      -11.31     11.31 o 
   2  -4  13      303.61      305.26     18.99 o 
   3  -4  13        3.11        0.21     12.13 o 
   4  -4  13       95.42       84.16     20.23 o 
   5  -4  13        9.88       -9.73     15.81 o 
   6  -4  13        0.13        1.51     19.60 o 
 -10  -3  13        6.69        5.69     11.65 o 
  -9  -3  13        3.35        3.23     18.99 o 
  -8  -3  13       15.01        9.68     10.37 o 
  -7  -3  13       18.05       15.24     10.38 o 
  -6  -3  13        6.26       -8.80      8.80 o 
  -5  -3  13        1.55       -6.14     15.95 o 
  -4  -3  13       31.04       52.84     11.23 o 
  -3  -3  13        9.75       19.13      9.11 o 
  -2  -3  13       62.24       60.05     10.75 o 
  -1  -3  13       19.27       19.16     15.72 o 
   0  -3  13        3.63       -3.86      9.42 o 
   1  -3  13      291.18      263.27     16.78 o 
   2  -3  13       33.75       22.80     11.39 o 
   3  -3  13       13.93        9.29     12.35 o 
   4  -3  13       43.49       45.55     18.79 o 
   5  -3  13        0.24      -14.53     14.53 o 
   6  -3  13        6.02       -0.43     18.15 o 
 -10  -2  13        0.00        2.95     10.92 o 
  -9  -2  13        0.80       -4.79      9.81 o 
  -8  -2  13        9.94       -1.47     18.67 o 
  -7  -2  13        3.65      -10.01     10.56 o 
  -6  -2  13       21.64       20.51     16.94 o 
  -5  -2  13       24.15       29.92     10.13 o 
  -4  -2  13        3.18       -7.82      8.89 o 
  -3  -2  13       56.95       54.80     10.70 o 
  -2  -2  13      157.16      160.78     12.99 o 
  -1  -2  13        0.20       -0.96      8.77 o 
   0  -2  13       48.11       68.90     12.18 o 
   1  -2  13       39.10       45.70     12.02 o 
   2  -2  13      103.34       99.37     13.09 o 
   3  -2  13       28.73        7.15     15.47 o 
   4  -2  13        1.54      -14.18     14.18 o 
   5  -2  13       73.85       38.73     19.56 o 
   6  -2  13       19.89       14.47     18.87 o 
 -10  -1  13        0.30        0.21     11.01 o 
  -9  -1  13        0.07       -9.91     10.02 o 
  -8  -1  13        5.79       -2.75      9.41 o 
  -7  -1  13        2.99       -2.10      9.20 o 
  -6  -1  13        0.39       -3.17      9.61 o 
  -5  -1  13       89.68       98.32     12.45 o 
  -4  -1  13        1.44       10.15     10.67 o 
  -3  -1  13        4.28        9.51      9.14 o 
  -2  -1  13       49.82       52.95     10.40 o 
  -1  -1  13       26.68       36.47     11.41 o 
   0  -1  13        6.96       13.29      7.95 o 
   1  -1  13       16.59        7.96     10.61 o 
   2  -1  13       25.50        5.12     14.84 o 
   3  -1  13       37.93       30.67     16.60 o 
   4  -1  13       25.46       40.54     18.39 o 
   5  -1  13       13.19       41.09     19.51 o 
   6  -1  13        3.74        1.66     19.93 o 
 -10   0  13        4.39        8.82     11.84 o 
  -9   0  13        7.72       18.77     10.98 o 
  -8   0  13       40.36       57.87     12.06 o 
  -7   0  13        5.73        3.11      9.38 o 
  -6   0  13       14.99       12.05      9.93 o 
  -5   0  13       51.24       57.81     11.22 o 
  -4   0  13       62.86       65.04     11.33 o 
  -3   0  13       86.65      103.08     12.64 o 
  -2   0  13       16.60       17.97      9.91 o 
  -1   0  13       56.29       67.32     11.04 o 
   0   0  13        4.52        2.62      8.72 o 
   1   0  13       25.77       32.87     11.39 o 
   2   0  13        2.52       -7.18     13.73 o 
   3   0  13        0.43      -14.43     14.43 o 
   4   0  13       27.09        6.29     16.99 o 
   5   0  13        4.43       -4.87     16.90 o 
   6   0  13       11.39       -4.99     17.67 o 
 -10   1  13        0.13       -9.97     20.17 o 
  -9   1  13        1.76        8.36     12.41 o 
  -8   1  13       34.64       38.72     16.62 o 
  -7   1  13       42.72       30.11     10.98 o 
  -6   1  13        6.05        0.44      9.78 o 
  -5   1  13        3.88        6.68      9.81 o 
  -4   1  13      134.28      138.25     17.50 o 
  -3   1  13       10.00        1.52     14.78 o 
  -2   1  13      159.59      190.22     14.16 o 
  -1   1  13       28.21       20.06      9.98 o 
   0   1  13       56.65       59.91     10.87 o 
   1   1  13       14.78       22.42     12.59 o 
   3   1  13        1.53      -14.63     14.63 o 
   4   1  13        2.45       -7.20     17.04 o 
   5   1  13       32.33       14.02     19.13 o 
   6   1  13        0.63        1.02     18.76 o 
 -10   2  13        8.03        0.56     11.09 o 
  -9   2  13        1.03       -2.67     10.08 o 
  -8   2  13        6.97       15.28     10.04 o 
  -7   2  13       14.26       40.10     11.44 o 
  -6   2  13       90.64       93.86     18.91 o 
  -5   2  13        0.22       -2.20      9.37 o 
  -4   2  13       19.24       60.85     25.82 o 
  -3   2  13       43.37       27.49     12.04 o 
  -2   2  13      382.25      341.39     17.26 o 
  -1   2  13       24.47       41.29     10.29 o 
   0   2  13       21.64       34.94     14.56 o 
   1   2  13       15.74       36.36     14.46 o 
   5   2  13        0.88      -15.06     15.06 o 
 -10   3  13       49.13       87.57     20.29 o 
  -9   3  13        0.77       -4.03     10.20 o 
  -8   3  13       17.68       20.04     10.64 o 
  -7   3  13       24.50       14.01     10.04 o 
  -6   3  13        4.21        0.43      9.69 o 
  -5   3  13       63.05       63.10     11.78 o 
  -4   3  13        0.07       -8.58      8.58 o 
  -3   3  13        0.04       12.64     10.04 o 
  -2   3  13        2.08        4.20      9.77 o 
  -1   3  13      308.34      300.16     23.66 o 
   0   3  13        0.17       20.28     13.20 o 
   1   3  13       10.57        7.67     12.27 o 
   2   3  13        9.75       25.68     15.08 o 
  -9   4  13        8.47        7.85     10.60 o 
  -8   4  13       18.84       14.29     12.26 o 
  -7   4  13        0.18        6.14     10.21 o 
  -6   4  13        5.40       11.42     22.39 o 
  -5   4  13       12.39       -3.66      9.42 o 
  -4   4  13        3.12        1.55      9.12 o 
  -3   4  13       52.24       33.09     10.95 o 
  -2   4  13       12.54        0.98      9.65 o 
  -1   4  13        1.10       -2.37     12.61 o 
   0   4  13       57.79       69.39     17.51 o 
   1   4  13       10.45       23.22     14.33 o 
   2   4  13        1.18       35.15     15.99 o 
  -9   5  13        0.01      -13.03     13.03 o 
  -8   5  13       14.59       23.15     11.63 o 
  -7   5  13        2.00        4.21     14.32 o 
  -6   5  13        2.63       19.10     10.26 o 
  -5   5  13        0.68        5.28     10.39 o 
  -4   5  13        3.35        6.28     15.29 o 
  -3   5  13       63.20       51.29     11.75 o 
  -2   5  13        3.08       19.23     14.16 o 
  -1   5  13       24.26       54.25     16.03 o 
   0   5  13        6.52        2.16     13.32 o 
   1   5  13        0.04        7.74     14.37 o 
   2   5  13       17.72       23.98     16.37 o 
  -8   6  13        0.16        1.36     10.87 o 
  -7   6  13        1.02       -4.04     10.46 o 
  -6   6  13       14.24       23.79     11.32 o 
  -5   6  13        0.82       24.51     10.80 o 
  -4   6  13       25.32       12.40     10.66 o 
  -3   6  13        5.33        6.70     17.26 o 
  -2   6  13       38.51       43.61     17.24 o 
  -1   6  13        5.71        2.22     15.73 o 
   0   6  13        1.33        0.72     15.70 o 
   1   6  13       11.82       20.82     15.51 o 
   2   6  13        8.74       40.09     18.49 o 
   3   6  13        5.57       23.41     18.23 o 
  -7   7  13        1.40       -3.55     10.02 o 
  -6   7  13       27.98       41.18     26.76 o 
  -5   7  13       22.69       21.24     11.03 o 
  -4   7  13       10.93       23.24     11.03 o 
  -3   7  13       40.51       47.99     18.43 o 
  -2   7  13       19.61       22.54     15.73 o 
  -1   7  13       20.56       47.37     17.84 o 
   0   7  13       39.49       74.50     20.31 o 
   1   7  13       57.48       45.10     17.94 o 
   2   7  13       35.16       73.24     20.51 o 
  -6   8  13        1.73        9.61     14.70 o 
  -5   8  13       22.09       31.92     11.80 o 
  -4   8  13        0.66       -6.65     14.48 o 
  -3   8  13       38.72       59.99     19.83 o 
  -2   8  13        4.62       24.31     16.64 o 
  -1   8  13        4.88       32.78     17.49 o 
   0   8  13       14.07       37.39     19.81 o 
   1   8  13       10.15       17.80     17.00 o 
  -3 -13  14        0.82      -13.81     15.67 o 
  -2 -13  14        1.80      -10.74     16.22 o 
  -5 -12  14        1.26       18.54     18.92 o 
  -4 -12  14        5.66       13.49     17.25 o 
  -3 -12  14        1.24        3.44     17.18 o 
  -2 -12  14       37.44       39.18     19.86 o 
  -1 -12  14        6.29        5.82     17.10 o 
   0 -12  14        1.80       -6.59     16.13 o 
   1 -12  14        5.34       14.83     16.44 o 
  -6 -11  14        8.15       17.69     13.42 o 
  -5 -11  14        2.36        1.22     17.25 o 
  -4 -11  14        5.05       24.52     18.56 o 
  -3 -11  14        0.11        7.99     18.67 o 
  -2 -11  14       30.01       31.41     18.64 o 
  -1 -11  14        1.82       24.41     17.87 o 
   0 -11  14        9.65       17.30     17.44 o 
   1 -11  14        3.08       -1.86     16.04 o 
   2 -11  14        1.20       -4.29     15.45 o 
  -7 -10  14       21.14       41.34     38.41 o 
  -6 -10  14        7.96       43.21     36.57 o 
  -5 -10  14        4.94        7.53     16.61 o 
  -4 -10  14        4.99      -10.31     16.68 o 
  -3 -10  14        1.66      -15.63     16.13 o 
  -2 -10  14        5.95        7.77     16.44 o 
  -1 -10  14        0.51        4.61     15.52 o 
   0 -10  14        0.00       -2.43     15.40 o 
   1 -10  14        3.52       -7.44     15.32 o 
   2 -10  14        3.63       -4.96     14.32 o 
   3 -10  14        1.95        7.47     15.35 o 
   4 -10  14        9.33       26.72     17.05 o 
  -8  -9  14        5.91       39.82     22.99 o 
  -7  -9  14        8.24       12.12     18.78 o 
  -6  -9  14        2.79      -11.61     17.17 o 
  -5  -9  14       16.85       17.52     17.55 o 
  -4  -9  14        2.24       -2.59     17.36 o 
  -3  -9  14        8.23       13.38     16.85 o 
  -2  -9  14       17.94       19.58     17.47 o 
  -1  -9  14       10.13       -0.90     16.84 o 
   0  -9  14       12.74       37.07     17.77 o 
   1  -9  14       12.84       -1.68     15.42 o 
   2  -9  14        0.01        5.02     15.37 o 
   3  -9  14        0.18        8.94     16.72 o 
   4  -9  14       24.28       26.03     13.13 o 
  -8  -8  14        1.79      -17.64     17.64 o 
  -7  -8  14        0.77       -9.10     11.25 o 
  -6  -8  14       18.08        6.25     11.62 o 
  -5  -8  14       15.81       13.77     11.48 o 
  -4  -8  14        0.41      -15.41     15.41 o 
  -3  -8  14        0.53        3.62     15.33 o 
  -2  -8  14        0.27      -14.76     14.76 o 
  -1  -8  14       28.41       22.08     16.61 o 
   0  -8  14        8.76       23.46     17.10 o 
   1  -8  14       10.08        7.82     15.40 o 
   2  -8  14       22.24       16.33     15.51 o 
   3  -8  14        2.34        4.10     14.94 o 
   4  -8  14        6.11        5.04     12.29 o 
   5  -8  14       12.44       39.12     16.53 o 
  -9  -7  14        0.18      -12.81     12.81 o 
  -8  -7  14        0.36       -7.63     15.66 o 
  -7  -7  14        2.05        2.32     17.86 o 
  -6  -7  14       25.33       20.14     12.22 o 
  -5  -7  14        0.16       -9.12      9.56 o 
  -4  -7  14        6.63        6.82     10.51 o 
  -3  -7  14        0.46       16.02     17.08 o 
  -2  -7  14        2.46       -9.11     15.57 o 
  -1  -7  14        0.15       10.75     16.45 o 
   0  -7  14       24.34       34.87     17.55 o 
   1  -7  14        5.82       41.09     18.09 o 
   2  -7  14       59.90       37.86     16.73 o 
   3  -7  14        7.24       28.95     18.73 o 
   4  -7  14        0.15        3.04     11.87 o 
  -9  -6  14        4.97       -1.27     11.97 o 
  -8  -6  14        6.80      -12.99     26.03 o 
  -7  -6  14        1.13       -2.13     11.41 o 
  -6  -6  14        2.09       -2.26     10.16 o 
  -5  -6  14        5.97        6.25     10.30 o 
  -4  -6  14       33.29       32.50     11.28 o 
  -3  -6  14        9.60       11.98     10.88 o 
  -2  -6  14        2.15        0.05     16.01 o 
  -1  -6  14       40.21       29.85     17.43 o 
   0  -6  14        4.85        3.57     15.19 o 
   1  -6  14        9.80        8.57     16.08 o 
   2  -6  14       64.08       62.88     16.38 o 
   3  -6  14       53.37       80.88     14.32 o 
   4  -6  14        0.02        6.27     12.09 o 
   5  -6  14        5.09       -9.86     18.74 o 
  -9  -5  14        3.93        9.68     12.46 o 
  -8  -5  14       31.30       25.90     12.54 o 
  -7  -5  14        6.69        4.91     10.75 o 
  -6  -5  14        2.28        1.32     10.79 o 
  -5  -5  14        0.59       -1.45      9.72 o 
  -4  -5  14       50.69       53.10     11.46 o 
  -3  -5  14       10.41        3.00      9.64 o 
  -2  -5  14        3.55      -15.01     15.01 o 
  -1  -5  14       74.62       59.83     19.01 o 
   0  -5  14        4.12       31.06     17.64 o 
   1  -5  14        0.35       -7.86     14.73 o 
   2  -5  14       70.06       76.55     14.05 o 
   3  -5  14      124.34      144.76     36.01 o 
   4  -5  14        0.88      -16.12     16.12 o 
   5  -5  14       15.61        3.13     18.78 o 
 -10  -4  14        9.31      -13.54     16.75 o 
  -9  -4  14       35.93       22.67     12.94 o 
  -8  -4  14        3.14       -6.97     10.75 o 
  -7  -4  14        2.14       -2.49     15.97 o 
  -6  -4  14        0.49        0.06     14.10 o 
  -5  -4  14       15.61       18.83     10.90 o 
  -4  -4  14        6.68        0.95      8.89 o 
  -3  -4  14       58.39       49.91     22.43 o 
  -2  -4  14        1.11        5.48      8.83 o 
  -1  -4  14        8.07       -5.58     15.05 o 
   0  -4  14       60.88       72.12     19.49 o 
   1  -4  14       80.28      110.67     14.04 o 
   2  -4  14        4.80        3.34     10.98 o 
   3  -4  14      167.64      168.26     23.99 o 
   4  -4  14        8.72      -16.41     16.87 o 
   5  -4  14        2.56      -11.76     18.33 o 
 -10  -3  14        7.04       10.06     18.87 o 
  -9  -3  14       26.48       19.66     12.12 o 
  -8  -3  14       71.82      103.98     30.06 o 
  -7  -3  14       20.89       20.50     10.75 o 
  -6  -3  14        1.96       -9.29      9.29 o 
  -5  -3  14       37.82       29.44     10.96 o 
  -4  -3  14       40.91       34.77     10.60 o 
  -3  -3  14       60.46       76.88     11.76 o 
  -2  -3  14      103.65      110.17     13.03 o 
  -1  -3  14       58.75       40.55     17.26 o 
   0  -3  14       29.12       59.44     17.87 o 
   1  -3  14        4.45       -5.41     10.45 o 
   2  -3  14       89.43       89.08     22.29 o 
   3  -3  14        3.81        3.55     16.15 o 
   4  -3  14       43.83       24.05     18.66 o 
   5  -3  14        3.76       13.81     20.24 o 
 -10  -2  14        5.83       -7.39     17.89 o 
  -9  -2  14        9.18       13.06     11.97 o 
  -8  -2  14       15.10       17.24     11.34 o 
  -7  -2  14        7.41        1.89     10.68 o 
  -6  -2  14        7.83       41.30     16.29 o 
  -5  -2  14        0.01        6.79      9.80 o 
  -4  -2  14       90.47       65.85     11.99 o 
  -3  -2  14        2.61       -5.15      9.54 o 
  -2  -2  14       27.66       35.20     10.82 o 
  -1  -2  14       34.96       30.39     10.29 o 
   0  -2  14       32.71       17.23     11.11 o 
   1  -2  14      100.81      100.21     14.38 o 
   2  -2  14        5.58        1.74     16.39 o 
   3  -2  14       26.24       10.30     16.11 o 
   4  -2  14        9.98       12.06     17.54 o 
   5  -2  14       20.98       21.51     20.87 o 
 -10  -1  14        3.43       31.66     19.89 o 
  -9  -1  14        1.38       -3.53     15.21 o 
  -8  -1  14       12.09       11.40     11.60 o 
  -7  -1  14       26.26       39.74     11.74 o 
  -6  -1  14        0.27        0.57     10.14 o 
  -5  -1  14       10.71        4.16      9.61 o 
  -4  -1  14        6.49        0.30      9.90 o 
  -3  -1  14       12.55       -4.49      8.56 o 
  -2  -1  14       14.81       22.79     13.96 o 
  -1  -1  14       14.59       18.73      9.30 o 
   0  -1  14       47.46       50.08     13.22 o 
   1  -1  14        7.19        4.12     10.82 o 
   2  -1  14        5.29       -6.86     15.73 o 
   3  -1  14       26.58       10.20     16.18 o 
   4  -1  14        1.14      -15.21     15.21 o 
   5  -1  14       22.74        1.03     19.77 o 
 -10   0  14        6.95       31.70     18.62 o 
  -9   0  14        0.15       -4.58     11.27 o 
  -8   0  14       18.73       11.28     11.13 o 
  -7   0  14        8.22        4.38      9.90 o 
  -6   0  14        3.24        3.14      9.92 o 
  -5   0  14        0.01       -5.72     28.63 o 
  -4   0  14       31.78       16.46      9.88 o 
  -3   0  14       64.84       61.79     16.47 o 
  -2   0  14       11.46        0.44      9.10 o 
  -1   0  14       32.34       38.53     10.56 o 
   0   0  14        4.64        6.94      9.01 o 
   2   0  14       11.44       -2.07     14.71 o 
   3   0  14        6.30      -14.64     14.64 o 
   4   0  14        2.64      -17.22     17.22 o 
   5   0  14        1.67      -16.46     16.46 o 
  -9   1  14        7.03       15.74     11.76 o 
  -8   1  14        1.88       -8.76     18.71 o 
  -7   1  14        5.57       -5.82      9.77 o 
  -6   1  14       57.69       74.22     12.14 o 
  -5   1  14       16.68       11.94     19.97 o 
  -4   1  14        5.43        8.40     17.10 o 
  -3   1  14      179.64      144.95     14.11 o 
  -2   1  14        5.92       17.13     10.59 o 
  -1   1  14        2.40        7.81      9.57 o 
   0   1  14        2.18        6.78     13.11 o 
   5   1  14        3.99      -17.60     17.60 o 
  -9   2  14       14.98       21.98     12.20 o 
  -8   2  14       13.42        8.61     17.81 o 
  -7   2  14       27.79       34.23     11.69 o 
  -6   2  14        1.77        5.54     10.02 o 
  -5   2  14       93.84       96.69     13.63 o 
  -4   2  14       12.85       11.27     10.31 o 
  -3   2  14        7.22        1.85     24.83 o 
  -2   2  14      132.24      121.22     13.91 o 
  -1   2  14       41.66       48.65     11.08 o 
   0   2  14        3.91       14.29     12.73 o 
   1   2  14        0.00        8.11     13.65 o 
  -9   3  14       29.28       39.18     17.42 o 
  -8   3  14       61.35       49.54     16.82 o 
  -7   3  14       13.53       15.88     11.08 o 
  -6   3  14      120.72       97.40     27.57 o 
  -5   3  14       10.97       13.83     10.84 o 
  -4   3  14      116.67      113.27     14.21 o 
  -3   3  14       15.07        5.90      9.85 o 
  -2   3  14        5.57       16.15     10.50 o 
  -1   3  14       48.53       81.70     17.95 o 
   0   3  14       17.88       33.42     15.68 o 
   1   3  14        5.46       41.71     14.91 o 
  -8   4  14       40.24       45.54     24.34 o 
  -7   4  14       54.04       45.85     12.25 o 
  -6   4  14        0.01        4.30     10.64 o 
  -5   4  14       55.11       44.70     12.29 o 
  -4   4  14       93.95       99.21     13.96 o 
  -3   4  14       27.91       22.87     11.18 o 
  -2   4  14       42.47       35.43     15.50 o 
  -1   4  14       12.79       24.01     14.90 o 
   0   4  14       11.66       52.70     16.98 o 
   1   4  14        0.82       42.22     16.92 o 
  -7   5  14        0.04        5.53     10.75 o 
  -6   5  14       29.15       20.91     11.64 o 
  -5   5  14        9.78        1.13     15.74 o 
  -4   5  14        3.98       -3.96     16.28 o 
  -3   5  14       62.78       37.78     12.30 o 
  -2   5  14        7.05        7.25     15.80 o 
  -1   5  14        9.35       14.69     16.26 o 
   0   5  14        9.24       22.64     16.65 o 
   1   5  14        2.22       16.56     16.01 o 
   2   5  14        2.71       33.90     17.26 o 
  -7   6  14       11.87       13.61     16.58 o 
  -6   6  14        2.47       25.19     12.90 o 
  -5   6  14        4.84       -3.67     14.26 o 
  -4   6  14       44.63       56.78     13.77 o 
  -3   6  14       12.54       33.32     17.19 o 
  -2   6  14       26.38       33.01     16.81 o 
  -1   6  14       19.09       16.49     15.78 o 
   0   6  14        0.55       20.86     16.58 o 
   1   6  14        0.74       19.83     15.89 o 
  -6   7  14        0.97      -15.23     15.97 o 
  -5   7  14        1.65       -5.91     16.24 o 
  -4   7  14       72.94       97.52     20.98 o 
  -3   7  14        6.95        5.49     17.01 o 
  -2   7  14       46.96       59.06     19.87 o 
  -1   7  14        0.22       25.01     18.20 o 
   0   7  14        0.17       32.87     17.73 o 
  -5 -11  15        0.47        7.48     18.78 o 
  -4 -11  15        0.15      -15.25     18.61 o 
  -3 -11  15       22.12       28.36     20.25 o 
  -2 -11  15        9.32      -17.49     17.49 o 
  -1 -11  15        1.87       13.93     17.15 o 
   0 -11  15        0.32       20.79     17.72 o 
  -6 -10  15       25.86       48.18     21.78 o 
  -5 -10  15        0.50       11.17     19.02 o 
  -4 -10  15        2.96        9.69     20.12 o 
  -3 -10  15        0.25       12.71     19.13 o 
  -2 -10  15        6.92      -15.47     15.47 o 
  -1 -10  15       19.09       34.29     18.48 o 
   0 -10  15        0.30       -1.81     17.15 o 
   1 -10  15        0.00        7.97     16.33 o 
   2 -10  15        0.26       17.31     18.71 o 
  -7  -9  15       36.56       39.04     20.71 o 
  -6  -9  15        9.47        6.89     18.76 o 
  -5  -9  15        3.19       11.45     17.44 o 
  -4  -9  15       30.12       24.08     18.96 o 
  -3  -9  15       10.01        7.74     19.41 o 
  -2  -9  15        2.09       24.84     19.62 o 
  -1  -9  15       15.20       16.51     17.52 o 
   0  -9  15        4.42       22.95     18.35 o 
   1  -9  15        8.44       30.50     18.74 o 
   2  -9  15        1.80       32.43     18.03 o 
   3  -9  15        0.05        2.40     15.46 o 
  -8  -8  15        0.81      -17.05     17.05 o 
  -7  -8  15        8.27      -15.83     15.83 o 
  -6  -8  15       22.44        6.37     15.31 o 
  -5  -8  15       30.28       40.23     13.44 o 
  -4  -8  15        0.86      -10.58     18.11 o 
  -3  -8  15        9.14        6.89     17.49 o 
  -2  -8  15        5.31        5.41     16.60 o 
  -1  -8  15        0.70       -9.08     15.41 o 
   0  -8  15        1.58        4.28     17.69 o 
   1  -8  15       29.31       17.00     17.97 o 
   2  -8  15        6.90       -3.88     15.45 o 
   3  -8  15        4.42       11.47     16.94 o 
  -8  -7  15        5.79       -9.36     15.39 o 
  -7  -7  15       16.37        7.52     12.83 o 
  -6  -7  15       23.04       26.75     13.34 o 
  -5  -7  15       43.24       62.75     18.95 o 
  -4  -7  15       12.14       -4.41     17.52 o 
  -3  -7  15        9.52       16.01     17.62 o 
  -2  -7  15        5.70        4.38     16.66 o 
  -1  -7  15       12.11       44.25     18.29 o 
   0  -7  15        1.59       -3.49     15.39 o 
   1  -7  15       13.22       21.63     17.26 o 
   2  -7  15       47.04       89.81     21.37 o 
   3  -7  15        3.19        2.03     18.91 o 
   4  -7  15        3.77      -10.45     14.71 o 
  -8  -6  15        6.41        9.82     12.63 o 
  -7  -6  15       31.00       45.76     14.28 o 
  -6  -6  15       24.13       11.83     11.98 o 
  -5  -6  15       24.37       11.36     12.29 o 
  -4  -6  15       12.22       14.83     11.22 o 
  -3  -6  15        6.61       -9.38     14.83 o 
  -2  -6  15        5.11       -6.64     16.56 o 
  -1  -6  15        0.43       -5.18     15.11 o 
   0  -6  15        3.22       21.53     17.20 o 
   1  -6  15        5.93       -2.19     16.85 o 
   2  -6  15       13.52       19.53     17.14 o 
   3  -6  15        0.43       -0.66     15.12 o 
   4  -6  15       45.22       26.35     20.78 o 
  -9  -5  15        0.08       -3.65     19.23 o 
  -8  -5  15       17.83        4.13     15.84 o 
  -7  -5  15        3.25        5.31     26.45 o 
  -6  -5  15        0.16       -8.57     20.33 o 
  -5  -5  15       11.66       -3.15     10.57 o 
  -4  -5  15       14.75       27.58     12.78 o 
  -3  -5  15        4.07        1.99     17.31 o 
  -2  -5  15        0.13       13.31     17.45 o 
  -1  -5  15       18.43       34.52     18.18 o 
   0  -5  15        7.01      -10.65     15.52 o 
   1  -5  15        0.44       -7.32     15.87 o 
   2  -5  15        1.13       -6.94     11.40 o 
   3  -5  15        0.13      -10.45     11.60 o 
   4  -5  15       35.56       36.68     21.32 o 
  -9  -4  15       36.11       21.67     20.00 o 
  -8  -4  15        0.87       -6.38     12.15 o 
  -7  -4  15        5.71        3.63     11.72 o 
  -6  -4  15        2.74       -0.50     10.57 o 
  -5  -4  15        3.82        6.75     10.96 o 
  -4  -4  15        7.79       -3.71      9.95 o 
  -3  -4  15        7.49       14.49     16.22 o 
  -2  -4  15       14.34        1.15     16.81 o 
  -1  -4  15        0.60        4.33     16.59 o 
   0  -4  15        2.24       -0.50     16.12 o 
   1  -4  15        7.56       -3.10     11.26 o 
   2  -4  15        1.21      -14.04     14.04 o 
   3  -4  15        0.63      -16.69     17.61 o 
   4  -4  15       40.80       55.98     22.09 o 
  -9  -3  15       83.97      109.97     16.48 o 
  -8  -3  15        0.30       19.98     12.61 o 
  -7  -3  15       38.71       32.34     39.33 o 
  -6  -3  15        0.11      -10.08     10.08 o 
  -5  -3  15       31.13       14.95     22.87 o 
  -4  -3  15       19.26       -3.74      9.98 o 
  -3  -3  15       38.52       51.89     12.02 o 
  -2  -3  15        4.80      -13.55     13.55 o 
  -1  -3  15       66.05       48.87     19.27 o 
   0  -3  15        0.01       -6.13     15.72 o 
   1  -3  15        4.72        1.65     11.93 o 
   2  -3  15        0.57       24.25     18.86 o 
   3  -3  15        3.99        5.87     18.18 o 
   4  -3  15        1.13      -17.93     17.93 o 
  -9  -2  15        3.87      -11.41     11.41 o 
  -8  -2  15       72.08       85.55     19.30 o 
  -7  -2  15       13.40       26.84     11.85 o 
  -6  -2  15       14.60       10.74     12.67 o 
  -5  -2  15       26.61       17.52     10.86 o 
  -4  -2  15       35.95       32.00     20.36 o 
  -3  -2  15       48.73       67.04     12.63 o 
  -2  -2  15        2.05        2.98     10.20 o 
  -1  -2  15       20.72       -7.24     14.67 o 
   0  -2  15        0.11      -14.79     14.79 o 
   1  -2  15        0.38      -10.17     10.17 o 
   2  -2  15       17.69        0.89     17.61 o 
   3  -2  15       19.29       18.33     18.92 o 
   4  -2  15        0.46       -7.36     19.71 o 
  -9  -1  15       17.20       19.70     12.47 o 
  -8  -1  15        7.35        2.97     11.39 o 
  -7  -1  15       17.30       -0.40     10.95 o 
  -6  -1  15       27.67       40.87     12.24 o 
  -5  -1  15        0.15       -8.00     11.38 o 
  -4  -1  15       73.45       92.18     14.46 o 
  -3  -1  15       11.15        4.53      9.93 o 
  -2  -1  15       15.48       11.33     10.52 o 
  -1  -1  15        3.50        4.69     16.66 o 
   0  -1  15        8.52        6.08     16.80 o 
   2  -1  15        4.12       -3.36     16.57 o 
   3  -1  15        0.41      -17.32     17.32 o 
   4  -1  15        0.02       12.75     19.39 o 
  -8   0  15        4.79       -0.29     20.74 o 
  -7   0  15       24.77       21.90     11.62 o 
  -6   0  15        2.44       -0.29     18.88 o 
  -5   0  15        0.28       -1.59      9.95 o 
  -4   0  15       15.72       16.68     11.23 o 
  -3   0  15       18.35        8.46     15.48 o 
  -2   0  15        2.00       -9.71      9.71 o 
  -1   0  15       66.95       77.47     16.99 o 
   0   0  15        4.97       11.99     15.74 o 
  -8   1  15       11.73       18.68     12.10 o 
  -7   1  15        8.21      -10.20     10.20 o 
  -6   1  15        5.96        7.74     21.47 o 
  -5   1  15        0.66       -1.48      9.82 o 
  -4   1  15        0.49       -3.33     10.65 o 
  -3   1  15       23.58       28.88     11.10 o 
  -2   1  15        5.63       -0.86     17.65 o 
  -1   1  15        0.35       -2.35      9.76 o 
  -8   2  15        0.07       -5.59     17.88 o 
  -7   2  15        3.24       -3.15     10.86 o 
  -6   2  15       51.41       58.86     13.29 o 
  -5   2  15        3.78       10.54     11.39 o 
  -4   2  15        1.19       -2.06     18.32 o 
  -3   2  15       18.13       22.07     10.81 o 
  -2   2  15        3.01        2.25     19.91 o 
  -1   2  15        1.54       30.80     15.77 o 
   0   2  15        0.01       24.44     15.93 o 
  -7   3  15       31.67       28.08     12.46 o 
  -6   3  15        3.86        7.62     11.64 o 
  -5   3  15       35.08       10.36     11.17 o 
  -4   3  15        6.40       15.13     11.48 o 
  -3   3  15       81.09       91.01     14.14 o 
  -2   3  15       65.26       79.30     17.62 o 
  -1   3  15        7.71       11.87     15.95 o 
   0   3  15        0.13        1.13     13.75 o 
  -7   4  15        5.88        6.79     17.50 o 
  -6   4  15       49.16       41.91     18.19 o 
  -5   4  15        0.21        3.29     11.02 o 
  -4   4  15       37.68       35.22     12.31 o 
  -3   4  15       12.10       14.23     13.56 o 
  -2   4  15      123.84      147.96     23.82 o 
   0   4  15        7.68       22.91     15.79 o 
   1   4  15        1.02       58.47     19.07 o 
  -6   5  15        2.03       20.59     17.35 o 
  -5   5  15       18.47       28.38     13.20 o 
  -4   5  15        0.94       -4.05     11.31 o 
  -3   5  15        0.42       14.59     17.32 o 
  -2   5  15       58.67       95.92     21.60 o 
  -1   5  15       32.14       56.68     19.43 o 
   0   5  15        4.68       17.32     16.74 o 
   1   5  15        0.03       -1.99     14.99 o 
  -5   6  15        7.57      -14.84     14.84 o 
  -3   6  15       21.95       23.62     17.57 o 
  -2   6  15        0.27       20.64     17.53 o 
  -1   6  15       26.03       55.65     20.34 o 
  -3 -10  16        0.05       16.19     20.51 o 
  -2 -10  16        9.21       10.53     20.02 o 
  -5  -9  16        0.42       -8.29     19.26 o 
  -4  -9  16       10.73       18.44     21.29 o 
  -3  -9  16        0.23       29.86     20.52 o 
  -2  -9  16        5.68        8.68     18.57 o 
  -1  -9  16       21.74       18.99     20.02 o 
   0  -9  16        3.92      -11.40     18.88 o 
   1  -9  16        0.11       34.23     19.28 o 
  -6  -8  16       56.87       51.56     15.17 o 
  -5  -8  16       21.17        6.35     19.81 o 
  -4  -8  16       17.32       16.00     19.65 o 
  -3  -8  16        7.30      -16.43     16.57 o 
  -2  -8  16        1.51       15.73     18.83 o 
  -1  -8  16        2.80       -1.89     18.79 o 
   0  -8  16       12.60        6.11     18.60 o 
   1  -8  16        1.16      -10.01     15.81 o 
   2  -8  16        0.28        7.46     17.12 o 
  -7  -7  16        0.27      -17.76     26.19 o 
  -6  -7  16        0.24        0.28     12.54 o 
  -5  -7  16       11.92       28.32     13.84 o 
  -4  -7  16        4.06      -17.47     17.47 o 
  -3  -7  16        0.20       -8.21     16.84 o 
  -2  -7  16        0.07      -11.44     17.05 o 
  -1  -7  16        8.02        9.75     18.85 o 
   0  -7  16        2.83       18.72     19.48 o 
   1  -7  16        2.50       24.78     20.24 o 
   2  -7  16        0.34        8.19     16.75 o 
  -7  -6  16       11.80       36.01     13.74 o 
  -6  -6  16       18.15       12.56     20.25 o 
  -5  -6  16       23.49       30.31     12.43 o 
  -4  -6  16        6.17       18.77     18.75 o 
  -3  -6  16       18.89       17.26     18.56 o 
  -2  -6  16        0.13      -16.68     16.68 o 
  -1  -6  16        0.43       -3.04     15.90 o 
   0  -6  16       21.75       32.73     18.12 o 
   1  -6  16        0.67      -15.11     17.46 o 
   2  -6  16        0.02      -17.18     17.18 o 
   3  -6  16       34.43       21.64     18.77 o 
  -7  -5  16        0.16      -11.23     11.23 o 
  -6  -5  16        0.26       10.07     12.69 o 
  -5  -5  16        6.97       -6.58     11.63 o 
  -4  -5  16        7.61       -4.35     11.32 o 
  -3  -5  16       63.68       64.04     21.09 o 
  -2  -5  16        7.30      -16.46     16.46 o 
  -1  -5  16        5.34      -16.38     16.38 o 
   0  -5  16        0.27      -15.97     15.97 o 
   1  -5  16       45.01       51.36     19.47 o 
   2  -5  16        1.32       -3.75     13.02 o 
   3  -5  16       14.99        4.87     19.83 o 
  -8  -4  16       15.59       36.85     21.99 o 
  -7  -4  16       15.98       16.91     13.10 o 
  -6  -4  16        0.17      -11.08     11.08 o 
  -5  -4  16        9.80        2.85     12.69 o 
  -4  -4  16        5.74        9.56     10.66 o 
  -3  -4  16       10.44      -15.34     15.34 o 
  -2  -4  16       48.31       63.95     22.00 o 
  -1  -4  16        0.03      -15.21     17.13 o 
   0  -4  16       59.55       93.55     21.35 o 
   1  -4  16        0.02      -17.09     17.09 o 
   2  -4  16       24.40       -6.07     19.19 o 
   3  -4  16        5.65        2.69     19.48 o 
  -8  -3  16       57.12       72.89     25.75 o 
  -7  -3  16       34.27       44.75     13.30 o 
  -6  -3  16        0.28       -8.09     10.87 o 
  -5  -3  16        1.09       19.13     12.89 o 
  -4  -3  16        9.65        2.90     14.55 o 
  -3  -3  16        8.93       -3.57     10.63 o 
  -2  -3  16       64.02       26.08     18.51 o 
  -1  -3  16       44.32       45.21     19.52 o 
   0  -3  16       27.78       31.97     19.88 o 
   1  -3  16       48.58       62.23     21.21 o 
   2  -3  16        2.83      -18.40     18.40 o 
   3  -3  16        8.20        9.73     19.01 o 
  -8  -2  16        0.00       -3.04     12.55 o 
  -7  -2  16       61.70       61.81     14.11 o 
  -6  -2  16        1.51        0.97     11.48 o 
  -5  -2  16       18.14       33.61     12.02 o 
  -4  -2  16       15.47       15.74     23.76 o 
  -3  -2  16        0.27       -0.01     10.34 o 
  -2  -2  16       18.87      -15.26     16.56 o 
  -1  -2  16       18.62        8.85     19.32 o 
   0  -2  16       17.52       -6.65     17.76 o 
   2  -2  16        0.61      -16.87     17.24 o 
   3  -2  16        3.41      -18.31     18.31 o 
  -8  -1  16        8.29       10.79     16.18 o 
  -7  -1  16       11.79        3.34     11.88 o 
  -6  -1  16       51.82       57.25     13.37 o 
  -5  -1  16        7.93        3.30     11.09 o 
  -4  -1  16        2.85        1.00     19.00 o 
  -3  -1  16        5.77       -0.57     10.66 o 
  -2  -1  16        7.86       -3.47     22.64 o 
  -1  -1  16        2.12      -16.80     16.80 o 
   0  -1  16        7.24      -15.98     15.98 o 
  -7   0  16        0.53        1.42     21.41 o 
  -6   0  16       14.94        8.84     13.90 o 
  -5   0  16       10.99       16.85     12.02 o 
  -4   0  16        2.02        3.09     13.40 o 
  -3   0  16        4.88       -3.03     14.27 o 
  -2   0  16       18.58       18.28     18.86 o 
  -1   0  16       16.11       -8.54     17.46 o 
  -7   1  16        3.37       -3.44     11.23 o 
  -6   1  16        0.00       -4.68     11.58 o 
  -5   1  16       15.85       28.53     12.68 o 
  -4   1  16       31.16       34.50     17.76 o 
  -3   1  16       13.46        5.17     11.46 o 
  -2   1  16       19.20       14.45     11.79 o 
  -1   1  16       21.43       39.85     16.87 o 
  -6   2  16        5.27        0.09     11.48 o 
  -5   2  16        0.01      -16.08     16.08 o 
  -4   2  16       45.56       47.38     21.34 o 
  -3   2  16       39.43       27.86     15.06 o 
  -2   2  16        0.73      -10.66     10.66 o 
  -1   2  16        0.48       -3.30     15.81 o 
  -6   3  16        1.42       -2.87     17.74 o 
  -5   3  16       13.29        8.23     20.70 o 
  -4   3  16        6.15       11.92     12.65 o 
  -3   3  16      165.17      150.33     56.13 o 
  -2   3  16       11.97       57.96     19.65 o 
  -1   3  16       14.33       19.77     15.82 o 
   0   3  16        0.56      -15.51     15.51 o 
  -5   4  16        8.22       12.06     18.44 o 
  -4   4  16        9.73        6.76     13.00 o 
  -3   4  16       33.34       52.81     18.78 o 
  -2   4  16       82.05       80.92     21.75 o 
  -1   4  16       44.87       47.85     18.04 o 
  -4  -7  17        0.11      -17.71     17.71 o 
  -3  -7  17        0.24       -5.47     17.73 o 
  -2  -7  17        0.32       -3.64     18.67 o 
  -1  -7  17       21.49       38.64     20.95 o 
   0  -7  17        5.63      -18.04     18.04 o 
  -6  -6  17        7.52      -15.87     15.93 o 
  -5  -6  17       13.38       18.20     19.69 o 
  -4  -6  17       18.77       12.55     20.66 o 
  -3  -6  17        8.81      -11.48     18.62 o 
  -2  -6  17        2.96       -0.67     18.89 o 
  -1  -6  17        5.21        1.42     18.01 o 
   0  -6  17        0.22       19.38     20.57 o 
   1  -6  17       10.88        1.79     19.04 o 
  -6  -5  17        3.71      -15.13     15.13 o 
  -5  -5  17       10.96      -10.94     12.13 o 
  -4  -5  17        0.85      -18.26     18.26 o 
  -3  -5  17       18.08       14.01     20.61 o 
  -2  -5  17        0.77       20.35     21.54 o 
  -1  -5  17        2.09      -11.78     18.35 o 
   0  -5  17       17.48       40.69     22.55 o 
   1  -5  17        0.13       19.08     18.22 o 
  -7  -4  17        0.93      -11.21     15.38 o 
  -6  -4  17        8.27        1.83     12.45 o 
  -5  -4  17        0.25      -20.74     23.57 o 
  -4  -4  17        0.40       -7.89     19.92 o 
  -3  -4  17        5.21        0.86     20.38 o 
  -2  -4  17       12.23        7.02     19.76 o 
  -1  -4  17       33.73       24.79     19.95 o 
   0  -4  17        0.33      -17.94     17.94 o 
   1  -4  17       16.57       -7.46     17.40 o 
  -7  -3  17        0.16       -0.66     15.55 o 
  -6  -3  17       11.15       17.14     16.66 o 
  -5  -3  17        1.12        0.93     12.06 o 
  -4  -3  17        1.50       -2.15     11.97 o 
  -3  -3  17        0.04       -6.92     18.96 o 
  -2  -3  17        8.38       -0.81     20.11 o 
  -1  -3  17       11.22       16.64     20.96 o 
   0  -3  17      115.33      148.65     25.62 o 
  -6  -2  17        6.94       -6.39     18.58 o 
  -5  -2  17        3.37       10.89     11.80 o 
  -4  -2  17        2.31        8.32     12.23 o 
  -3  -2  17        0.32       -4.56     11.31 o 
  -2  -2  17        0.00      -11.71     18.79 o 
  -1  -2  17        1.17      -12.84     19.91 o 
   0  -2  17       35.25       65.56     21.60 o 
  -6  -1  17        3.02       -2.03     12.43 o 
  -5  -1  17       18.80       22.37     13.15 o 
  -4  -1  17        0.38        7.76     11.71 o 
  -3  -1  17        4.38       -4.63     12.18 o 
  -2  -1  17       11.56      -17.37     17.37 o 
  -1  -1  17        5.86       -9.58     20.04 o 
  -6   0  17        0.03        3.51     17.02 o 
  -5   0  17       20.73        6.19     12.44 o 
  -4   0  17        6.45      -10.78     10.78 o 
  -3   0  17        0.22        7.79     17.84 o 
  -2   0  17        8.28      -17.63     17.63 o 
  -5   1  17        0.66      -10.21     10.21 o 
  -4   1  17        5.49       -2.95     12.85 o 
  -3   1  17        5.58       29.53     19.29 o 
  -2   1  17        0.24      -27.30     27.30 o 
  -4   2  17        4.46      -14.83     30.92 o 
  -3   2  17       22.37       24.08     28.74 o 
  -2   2  17       12.84        5.34     15.40 o 
  -2  -3  18        0.30      -19.75     19.75 o 
                                                 
